# Supplementary material for: Molecular mass growth through ring expansion in polycyclic aromatic hydrocarbons via radical–radical reactions
Source: Nat Commun. 2019 Aug 15;10:3689. doi: 10.1038/s41467-019-11652-5 (PMC6695427; doi:10.1038/s41467-019-11652-5)
Supplement: Supplementary file 3 — Source Data [file 41467_2019_11652_MOESM3_ESM.xlsx]

## Sheet: Figure 2
	Figure 2a				Figure 2b						Figure 2c
					Black line		Red line				Black line		Red line
	m/z	intensity			m/z	intensity	m/z	intensity			m/z	intensity	m/z	intensity
	109.992	0			109.992	3	127.605	0			109.977	1	129.644	5
	110.025	0			110.025	0	127.64	3			110.009	4	129.679	5
	110.057	0			110.057	1	127.675	3			110.042	3	129.715	2
	110.09	0			110.09	2	127.71	15			110.075	5	129.75	2
	110.123	0			110.123	2	127.746	35			110.107	5	129.786	4
	110.155	2			110.155	1	127.781	51			110.14	0	129.821	15
	110.188	0			110.188	1	127.816	91			110.173	3	129.857	33
	110.22	0			110.22	4	127.851	94			110.206	4	129.892	61
	110.253	1			110.253	3	127.886	165			110.238	3	129.928	88
	110.286	0			110.286	1	127.921	216			110.271	5	129.963	139
	110.318	0			110.318	1	127.957	262			110.304	0	129.999	190
	110.351	0			110.351	3	127.992	246			110.336	1	130.034	262
	110.384	0			110.384	3	128.027	132			110.369	4	130.07	224
	110.416	0			110.416	0	128.062	82			110.402	0	130.105	127
	110.449	2			110.449	3	128.097	43			110.435	2	130.141	83
	110.482	1			110.482	1	128.132	19			110.467	4	130.176	45
	110.514	2			110.514	1	128.168	15			110.5	2	130.212	28
	110.547	0			110.547	1	128.203	5			110.533	0	130.248	14
	110.58	0			110.58	2	128.238	9			110.566	1	130.283	5
	110.613	0			110.613	0	128.273	3			110.598	3	130.319	10
	110.645	1			110.645	0	128.309	7			110.631	1	130.354	7
	110.678	0			110.678	0	128.344	7			110.664	2	130.39	5
	110.711	0			110.711	0	128.379	5			110.697	2	130.425	6
	110.743	1			110.743	0	128.414	6			110.73	1	130.461	7
	110.776	0			110.776	1	128.45	4			110.762	0	130.497	7
	110.809	0			110.809	2	128.485	6			110.795	2	130.532	3
	110.842	0			110.842	3	128.52	4			110.828	2	130.568	6
	110.874	1			110.874	0	128.555	4			110.861	1	130.603	9
	110.907	0			110.907	2	128.591	2			110.894	4	130.639	3
	110.94	0			110.94	0	128.626	3			110.926	3	130.675	5
	110.973	0			110.973	1	128.661	3			110.959	4	130.71	4
	111.005	0			111.005	0	128.696	7			110.992	6	130.746	4
	111.038	0			111.038	2	128.732	8			111.025	5	130.782	4
	111.071	0			111.071	1	128.767	4			111.058	7	130.817	2
	111.104	1			111.104	0	128.802	17			111.091	9	130.853	15
	111.136	0			111.136	3	128.838	25			111.123	3	130.889	31
	111.169	0			111.169	2	128.873	31			111.156	4	130.924	69
	111.202	0			111.202	0	128.908	34			111.189	2	130.96	91
	111.235	0			111.235	0	128.943	33			111.222	3	130.996	86
	111.268	2			111.268	0	128.979	47			111.255	3	131.031	138
	111.3	2			111.3	2	129.014	26			111.288	1	131.067	119
	111.333	0			111.333	1	129.049	27			111.321	2	131.103	97
	111.366	2			111.366	1	129.085	14			111.354	2	131.138	65
	111.399	0			111.399	1	129.12	3			111.386	4	131.174	31
	111.432	0			111.432	2	129.155	9			111.419	2	131.21	16
	111.465	0			111.465	0	129.191	6			111.452	0	131.245	11
	111.497	0			111.497	0	129.226	7			111.485	4	131.281	5
	111.53	0			111.53	0	129.261	3			111.518	3	131.317	8
	111.563	1			111.563	4	129.297	6			111.551	1	131.353	9
	111.596	0			111.596	0	129.332	5			111.584	0	131.388	10
	111.629	0			111.629	0					111.617	0	131.424	8
	111.662	1			111.662	3					111.65	0	131.46	4
	111.695	0			111.695	0					111.683	1
	111.727	0			111.727	0					111.716	3
	111.76	1			111.76	2					111.749	3
	111.793	0			111.793	0					111.781	3
	111.826	1			111.826	0					111.814	2
	111.859	0			111.859	0					111.847	1
	111.892	0			111.892	5					111.88	2
	111.925	1			111.925	1					111.913	2
	111.958	0			111.958	2					111.946	3
	111.99	0			111.99	2					111.979	3
	112.023	0			112.023	1					112.012	4
	112.056	0			112.056	3					112.045	6
	112.089	1			112.089	2					112.078	3
	112.122	1			112.122	1					112.111	5
	112.155	0			112.155	1					112.144	6
	112.188	0			112.188	0					112.177	2
	112.221	0			112.221	0					112.21	4
	112.254	1			112.254	2					112.243	3
	112.287	0			112.287	2					112.276	2
	112.32	1			112.32	0					112.309	0
	112.353	0			112.353	3					112.342	0
	112.386	0			112.386	2					112.375	2
	112.419	1			112.419	1					112.408	0
	112.452	0			112.452	1					112.441	1
	112.485	0			112.485	3					112.475	3
	112.518	1			112.518	3					112.508	1
	112.551	1			112.551	3					112.541	6
	112.584	0			112.584	0					112.574	1
	112.617	1			112.617	1					112.607	3
	112.65	0			112.65	0					112.64	1
	112.683	0			112.683	0					112.673	1
	112.716	3			112.716	0					112.706	2
	112.749	0			112.749	1					112.739	2
	112.782	0			112.782	0					112.772	7
	112.815	8			112.815	0					112.805	5
	112.848	5			112.848	0					112.838	2
	112.881	9			112.881	2					112.871	2
	112.914	12			112.914	5					112.905	2
	112.947	11			112.947	0					112.938	2
	112.98	27			112.98	0					112.971	3
	113.013	8			113.013	1					113.004	4
	113.046	13			113.046	0					113.037	0
	113.079	6			113.079	1					113.07	2
	113.112	7			113.112	0					113.103	1
	113.145	4			113.145	0					113.137	2
	113.178	1			113.178	4					113.17	1
	113.211	2			113.211	0					113.203	1
	113.244	0			113.244	2					113.236	3
	113.278	1			113.278	1					113.269	2
	113.311	1			113.311	3					113.302	5
	113.344	2			113.344	1					113.335	1
	113.377	0			113.377	1					113.369	3
	113.41	0			113.41	0					113.402	1
	113.443	1			113.443	0					113.435	3
	113.476	1			113.476	4					113.468	4
	113.509	2			113.509	2					113.501	2
	113.543	1			113.543	1					113.535	2
	113.576	2			113.576	1					113.568	0
	113.609	0			113.609	0					113.601	0
	113.642	5			113.642	0					113.634	3
	113.675	4			113.675	4					113.668	2
	113.708	9			113.708	2					113.701	3
	113.741	9			113.741	0					113.734	0
	113.775	2			113.775	1					113.767	5
	113.808	17			113.808	0					113.8	2
	113.841	20			113.841	0					113.834	1
	113.874	11			113.874	4					113.867	6
	113.907	23			113.907	1					113.9	2
	113.94	32			113.94	3					113.933	3
	113.974	43			113.974	5					113.967	4
	114.007	44			114.007	1					114	4
	114.04	24			114.04	1					114.033	0
	114.073	26			114.073	3					114.067	3
	114.107	13			114.107	3					114.1	2
	114.14	8			114.14	3					114.133	3
	114.173	9			114.173	3					114.166	1
	114.206	8			114.206	0					114.2	1
	114.239	6			114.239	3					114.233	3
	114.273	15			114.273	1					114.266	2
	114.306	9			114.306	0					114.3	1
	114.339	7			114.339	0					114.333	2
	114.372	16			114.372	0					114.366	0
	114.406	6			114.406	2					114.4	2
	114.439	3			114.439	4					114.433	0
	114.472	8			114.472	0					114.466	1
	114.505	8			114.505	2					114.5	1
	114.539	11			114.539	2					114.533	2
	114.572	17			114.572	5					114.566	5
	114.605	22			114.605	1					114.6	5
	114.639	27			114.639	0					114.633	0
	114.672	45			114.672	2					114.666	2
	114.705	57			114.705	8					114.7	2
	114.739	115			114.739	5					114.733	3
	114.772	295			114.772	12					114.767	2
	114.805	585			114.805	19					114.8	5
	114.838	903			114.838	25					114.833	7
	114.872	1165			114.872	28					114.867	5
	114.905	1425			114.905	38					114.9	10
	114.938	2042			114.938	42					114.934	7
	114.972	3163			114.972	55					114.967	13
	115.005	3588			115.005	44					115	19
	115.039	2440			115.039	25					115.034	18
	115.072	1159			115.072	17					115.067	20
	115.105	615			115.105	7					115.101	5
	115.139	249			115.139	3					115.134	7
	115.172	120			115.172	0					115.168	4
	115.205	72			115.205	2					115.201	3
	115.239	46			115.239	4					115.235	4
	115.272	41			115.272	2					115.268	4
	115.305	43			115.305	1					115.301	0
	115.339	32			115.339	3					115.335	0
	115.372	33			115.372	2					115.368	5
	115.406	24			115.406	2					115.402	2
	115.439	25			115.439	3					115.435	2
	115.473	34			115.473	1					115.469	3
	115.506	35			115.506	1					115.502	3
	115.539	20			115.539	2					115.536	3
	115.573	21			115.573	0					115.569	2
	115.606	18			115.606	3					115.603	4
	115.64	14			115.64	3					115.636	3
	115.673	27			115.673	3					115.67	4
	115.707	34			115.707	5					115.703	1
	115.74	34			115.74	10					115.737	5
	115.773	57			115.773	33					115.77	5
	115.807	111			115.807	66					115.804	4
	115.84	164			115.84	110					115.838	2
	115.874	180			115.874	121					115.871	7
	115.907	181			115.907	172					115.905	13
	115.941	260			115.941	256					115.938	22
	115.974	424			115.974	268					115.972	21
	116.008	448			116.008	225					116.005	33
	116.041	343			116.041	150					116.039	25
	116.075	178			116.075	86					116.072	20
	116.108	112			116.108	25					116.106	17
	116.142	68			116.142	14					116.14	8
	116.175	29			116.175	4					116.173	5
	116.209	28			116.209	8					116.207	4
	116.242	30			116.242	4					116.24	1
	116.276	16			116.276	4					116.274	6
	116.309	20			116.309	4					116.308	2
	116.343	8			116.343	9					116.341	1
	116.377	12			116.377	8					116.375	3
	116.41	15			116.41	4					116.408	3
	116.444	19			116.444	7					116.442	4
	116.477	19			116.477	2					116.476	4
	116.511	19			116.511	4					116.509	0
	116.544	9			116.544	3					116.543	6
	116.578	11			116.578	2					116.577	4
	116.611	17			116.611	5					116.61	0
	116.645	19			116.645	6					116.644	2
	116.679	15			116.679	2					116.678	3
	116.712	16			116.712	3					116.711	4
	116.746	20			116.746	3					116.745	3
	116.779	19			116.779	7					116.779	8
	116.813	18			116.813	13					116.812	7
	116.847	18			116.847	7					116.846	17
	116.88	16			116.88	13					116.88	46
	116.914	22			116.914	28					116.913	72
	116.948	27			116.948	25					116.947	117
	116.981	32			116.981	29					116.981	165
	117.015	44			117.015	17					117.014	170
	117.048	32			117.048	8					117.048	181
	117.082	19			117.082	7					117.082	120
	117.116	9			117.116	9					117.116	67
	117.149	15			117.149	4					117.149	26
	117.183	14			117.183	2					117.183	17
	117.217	13			117.217	4					117.217	6
	117.25	8			117.25	6					117.251	9
	117.284	5			117.284	3					117.284	7
	117.318	13			117.318	5					117.318	9
	117.351	14			117.351	3					117.352	5
	117.385	15			117.385	3					117.386	6
	117.419	15			117.419	1					117.419	3
	117.453	6			117.453	3					117.453	3
	117.486	19			117.486	3					117.487	3
	117.52	15			117.52	1					117.521	6
	117.554	12			117.554	9					117.555	4
	117.587	6			117.587	3					117.588	4
	117.621	6			117.621	1					117.622	2
	117.655	11			117.655	2					117.656	6
	117.689	13			117.689	4					117.69	0
	117.722	13			117.722	3					117.724	1
	117.756	15			117.756	6					117.757	6
	117.79	11			117.79	7					117.791	4
	117.824	12			117.824	1					117.825	2
	117.857	16			117.857	7					117.859	21
	117.891	12			117.891	3					117.893	29
	117.925	13			117.925	3					117.927	65
	117.959	11			117.959	2					117.96	78
	117.992	8			117.992	4					117.994	98
	118.026	20			118.026	5					118.028	98
	118.06	8			118.06	3					118.062	122
	118.094	17			118.094	3					118.096	68
	118.127	16			118.127	4					118.13	36
	118.161	10			118.161	1					118.164	14
	118.195	17			118.195	2					118.197	10
	118.229	12			118.229	1					118.231	15
	118.263	18			118.263	5					118.265	6
	118.297	12			118.297	2					118.299	6
	118.33	9			118.33	3					118.333	3
	118.364	18			118.364	5					118.367	3
	118.398	16			118.398	4					118.401	5
	118.432	18			118.432	5					118.435	6
	118.466	16			118.466	3					118.469	1
	118.5	8			118.5	1					118.503	5
	118.533	13			118.533	2					118.536	4
	118.567	10			118.567	0					118.57	1
	118.601	10			118.601	4					118.604	4
	118.635	12			118.635	3					118.638	5
	118.669	12			118.669	2					118.672	5
	118.703	6			118.703	2					118.706	4
	118.737	14			118.737	0					118.74	2
	118.771	12			118.771	3					118.774	10
	118.804	12			118.804	1					118.808	6
	118.838	18			118.838	5					118.842	6
	118.872	10			118.872	4					118.876	10
	118.906	11			118.906	2					118.91	23
	118.94	16			118.94	3					118.944	28
	118.974	8			118.974	3					118.978	29
	119.008	10			119.008	0					119.012	30
	119.042	13			119.042	3					119.046	41
	119.076	6			119.076	0					119.08	39
	119.11	11			119.11	1					119.114	15
	119.144	12			119.144	0					119.148	12
	119.178	14			119.178	1					119.182	11
	119.212	8			119.212	0					119.216	5
	119.245	12			119.245	3					119.25	4
	119.279	9			119.279	1					119.284	3
	119.313	10			119.313	2					119.318	6
	119.347	9			119.347	3					119.352	5
	119.381	11			119.381	1					119.386	2
	119.415	8			119.415	3					119.42	4
	119.449	15			119.449	1					119.454	3
	119.483	6			119.483	5					119.488	5
	119.517	6			119.517	3					119.523	2
	119.551	12			119.551	1					119.557	1
	119.585	13			119.585	1					119.591	3
	119.619	11			119.619	4					119.625	5
	119.653	10			119.653	2					119.659	5
	119.687	7			119.687	2					119.693	2
	119.721	9			119.721	2					119.727	1
	119.755	13			119.755	5					119.761	3
	119.789	9			119.789	4					119.795	3
	119.823	5			119.823	2					119.829	4
	119.858	12			119.858	5					119.864	6
	119.892	14			119.892	3					119.898	8
	119.926	17			119.926	1					119.932	10
	119.96	18			119.96	0					119.966	9
	119.994	16			119.994	4					120	13
	120.028	9			120.028	1					120.034	22
	120.062	12			120.062	1					120.068	16
	120.096	8			120.096	2					120.102	8
	120.13	11			120.13	2					120.137	10
	120.164	10			120.164	0					120.171	3
	120.198	13			120.198	1					120.205	6
	120.232	16			120.232	3					120.239	5
	120.266	13			120.266	3					120.273	3
	120.301	18			120.301	1					120.308	6
	120.335	12			120.335	2					120.342	6
	120.369	11			120.369	3					120.376	4
	120.403	13			120.403	2					120.41	5
	120.437	5			120.437	2					120.444	2
	120.471	11			120.471	2					120.478	1
	120.505	10			120.505	4					120.513	2
	120.539	16			120.539	1					120.547	1
	120.574	5			120.574	1					120.581	3
	120.608	14			120.608	2					120.615	4
	120.642	14			120.642	0					120.65	2
	120.676	18			120.676	3					120.684	4
	120.71	11			120.71	2					120.718	5
	120.744	16			120.744	2					120.752	4
	120.778	7			120.778	3					120.787	10
	120.813	14			120.813	8					120.821	5
	120.847	14			120.847	4					120.855	2
	120.881	14			120.881	2					120.889	4
	120.915	15			120.915	2					120.924	8
	120.949	17			120.949	2					120.958	4
	120.984	13			120.984	4					120.992	6
	121.018	14			121.018	5					121.026	6
	121.052	17			121.052	5					121.061	2
	121.086	9			121.086	2					121.095	5
	121.121	18			121.121	3					121.129	6
	121.155	12			121.155	2					121.164	7
	121.189	16			121.189	3					121.198	5
	121.223	9			121.223	2					121.232	6
	121.257	17			121.257	1					121.267	5
	121.292	19			121.292	2					121.301	4
	121.326	10			121.326	4					121.335	3
	121.36	9			121.36	0					121.37	5
	121.394	11			121.394	2					121.404	3
	121.429	17			121.429	2					121.438	4
	121.463	11			121.463	2					121.473	4
	121.497	11			121.497	2					121.507	2
	121.532	19			121.532	0					121.541	2
	121.566	13			121.566	1					121.576	2
	121.6	9			121.6	3					121.61	1
	121.634	11			121.634	1					121.644	7
	121.669	17			121.669	3					121.679	6
	121.703	15			121.703	1					121.713	3
	121.737	6			121.737	4					121.748	5
	121.772	10			121.772	3					121.782	2
	121.806	9			121.806	2					121.816	2
	121.84	14			121.84	1					121.851	5
	121.875	11			121.875	4					121.885	1
	121.909	16			121.909	3					121.92	4
	121.943	12			121.943	4					121.954	5
	121.978	12			121.978	2					121.988	6
	122.012	14			122.012	1					122.023	5
	122.046	11			122.046	5					122.057	7
	122.081	8			122.081	2					122.092	6
	122.115	17			122.115	5					122.126	6
	122.149	11			122.149	2					122.161	5
	122.184	4			122.184	2					122.195	4
	122.218	8			122.218	0					122.229	2
	122.253	10			122.253	1					122.264	5
	122.287	9			122.287	5					122.298	2
	122.321	11			122.321	4					122.333	3
	122.356	9			122.356	3					122.367	6
	122.39	11			122.39	1					122.402	4
	122.425	14			122.425	2					122.436	1
	122.459	16			122.459	3					122.471	7
	122.493	13			122.493	0					122.505	4
	122.528	8			122.528	2					122.54	3
	122.562	11			122.562	0					122.574	1
	122.597	15			122.597	3					122.609	3
	122.631	11			122.631	3					122.643	4
	122.665	6			122.665	3					122.678	4
	122.7	7			122.7	1					122.712	7
	122.734	16			122.734	2					122.747	4
	122.769	11			122.769	4					122.781	1
	122.803	9			122.803	2					122.816	4
	122.838	12			122.838	3					122.85	3
	122.872	15			122.872	1					122.885	1
	122.907	10			122.907	3					122.92	3
	122.941	12			122.941	1					122.954	6
	122.976	5			122.976	2					122.989	5
	123.01	5			123.01	4					123.023	3
	123.045	10			123.045	3					123.058	1
	123.079	5			123.079	0					123.092	6
	123.114	5			123.114	4					123.127	6
	123.148	6			123.148	1					123.162	4
	123.183	8			123.183	3					123.196	4
	123.217	4			123.217	2					123.231	1
	123.252	4			123.252	1					123.265	3
	123.286	6			123.286	2					123.3	5
	123.321	11			123.321	4					123.335	2
	123.355	7			123.355	1					123.369	3
	123.39	8			123.39	4					123.404	2
	123.424	14			123.424	2					123.438	2
	123.459	5			123.459	3					123.473	7
	123.493	5			123.493	1					123.508	4
	123.528	7			123.528	1					123.542	3
	123.563	6			123.563	0					123.577	3
	123.597	8			123.597	2					123.612	2
	123.632	5			123.632	0					123.646	3
	123.666	4			123.666	2					123.681	2
	123.701	4			123.701	3					123.716	6
	123.736	8			123.736	2					123.75	3
	123.77	2			123.77	1					123.785	2
	123.805	5			123.805	0					123.82	3
	123.839	5			123.839	3					123.854	2
	123.874	8			123.874	0					123.889	1
	123.909	3			123.909	2					123.924	4
	123.943	3			123.943	2					123.958	5
	123.978	7			123.978	1					123.993	3
	124.012	6			124.012	1					124.028	6
	124.047	4			124.047	1					124.062	2
	124.082	9			124.082	4					124.097	4
	124.116	7			124.116	1					124.132	1
	124.151	5			124.151	0					124.167	6
	124.186	10			124.186	3					124.201	5
	124.22	5			124.22	2					124.236	1
	124.255	5			124.255	2					124.271	3
	124.29	0			124.29	1					124.306	3
	124.324	5			124.324	1					124.34	3
	124.359	9			124.359	2					124.375	2
	124.394	4			124.394	0					124.41	5
	124.428	4			124.428	0					124.445	4
	124.463	8			124.463	0					124.479	2
	124.498	4			124.498	1					124.514	6
	124.532	2			124.532	1					124.549	7
	124.567	7			124.567	1					124.584	5
	124.602	4			124.602	0					124.619	0
	124.637	4			124.637	1					124.653	3
	124.671	3			124.671	2					124.688	4
	124.706	4			124.706	1					124.723	3
	124.741	3			124.741	0					124.758	3
	124.775	1			124.775	2					124.793	5
	124.81	7			124.81	3					124.827	3
	124.845	6			124.845	1					124.862	3
	124.88	8			124.88	3					124.897	2
	124.914	2			124.914	4					124.932	4
	124.949	7			124.949	1					124.967	1
	124.984	4			124.984	2					125.002	2
	125.019	2			125.019	1					125.036	4
	125.053	5			125.053	3					125.071	4
	125.088	5			125.088	1					125.106	5
	125.123	6			125.123	3					125.141	4
	125.158	4			125.158	1					125.176	5
	125.193	2			125.193	1					125.211	5
	125.227	6			125.227	2					125.246	1
	125.262	6			125.262	0					125.28	4
	125.297	3			125.297	3					125.315	5
	125.332	9			125.332	0					125.35	6
	125.367	3			125.367	3					125.385	1
	125.401	3			125.401	1					125.42	3
	125.436	4			125.436	1					125.455	3
	125.471	3			125.471	3					125.49	2
	125.506	4			125.506	0					125.525	2
	125.541	4			125.541	2					125.56	3
	125.576	5			125.576	3					125.595	4
	125.611	6			125.611	2					125.63	2
	125.645	1			125.645	2					125.665	3
	125.68	2			125.68	1					125.699	1
	125.715	5			125.715	0					125.734	4
	125.75	9			125.75	2					125.769	0
	125.785	0			125.785	0					125.804	5
	125.82	9			125.82	1					125.839	2
	125.855	10			125.855	2					125.874	2
	125.89	1			125.89	2					125.909	4
	125.924	3			125.924	4					125.944	3
	125.959	6			125.959	4					125.979	1
	125.994	3			125.994	0					126.014	4
	126.029	4			126.029	1					126.049	4
	126.064	2			126.064	2					126.084	3
	126.099	4			126.099	1					126.119	3
	126.134	5			126.134	3					126.154	4
	126.169	4			126.169	0					126.189	1
	126.204	5			126.204	0					126.224	6
	126.239	5			126.239	1					126.259	4
	126.274	0			126.274	3					126.294	2
	126.309	6			126.309	1					126.329	3
	126.344	1			126.344	3					126.364	1
	126.378	2			126.378	0					126.399	2
	126.413	3			126.413	1					126.434	4
	126.448	4			126.448	4					126.469	0
	126.483	7			126.483	2					126.504	2
	126.518	2			126.518	1					126.539	3
	126.553	1			126.553	0					126.575	0
	126.588	4			126.588	3					126.61	1
	126.623	0			126.623	1					126.645	0
	126.658	0			126.658	4					126.68	3
	126.693	4			126.693	3					126.715	4
	126.728	2			126.728	1					126.75	0
	126.763	3			126.763	4					126.785	3
	126.798	7			126.798	0					126.82	2
	126.833	6			126.833	4					126.855	3
	126.868	3			126.868	0					126.89	4
	126.903	2			126.903	5					126.925	0
	126.938	5			126.938	2					126.961	5
	126.973	5			126.973	1					126.996	3
	127.009	3			127.009	4					127.031	4
	127.044	1			127.044	8					127.066	1
	127.079	3			127.079	3					127.101	1
	127.114	2			127.114	0					127.136	3
	127.149	4			127.149	3					127.171	3
	127.184	4			127.184	1					127.206	2
	127.219	4			127.219	3					127.242	3
	127.254	2			127.254	3					127.277	3
	127.289	3			127.289	1					127.312	2
	127.324	2			127.324	4					127.347	2
	127.359	5			127.359	2					127.382	3
	127.394	1			127.394	0					127.417	3
	127.429	4			127.429	1					127.453	0
	127.465	3			127.465	2					127.488	5
	127.5	3			127.5	4					127.523	6
	127.535	2			127.535	5					127.558	2
	127.57	4			127.57	1					127.593	0
	127.605	5			127.605	0					127.629	4
	127.64	4			127.64	3					127.664	4
	127.675	4			127.675	3					127.699	1
	127.71	4			127.71	15					127.734	1
	127.746	2			127.746	35					127.77	2
	127.781	3			127.781	51					127.805	1
	127.816	4			127.816	91					127.84	1
	127.851	6			127.851	94					127.875	2
	127.886	5			127.886	165					127.91	4
	127.921	5			127.921	216					127.946	6
	127.957	2			127.957	262					127.981	1
	127.992	6			127.992	246					128.016	4
	128.027	8			128.027	132					128.052	5
	128.062	8			128.062	82					128.087	3
	128.097	6			128.097	43					128.122	3
	128.132	3			128.132	19					128.157	4
	128.168	2			128.168	15					128.193	2
	128.203	4			128.203	5					128.228	2
	128.238	3			128.238	9					128.263	2
	128.273	3			128.273	3					128.299	1
	128.309	4			128.309	7					128.334	1
	128.344	1			128.344	7					128.369	2
	128.379	2			128.379	5					128.404	2
	128.414	5			128.414	6					128.44	3
	128.45	3			128.45	4					128.475	2
	128.485	6			128.485	6					128.51	1
	128.52	1			128.52	4					128.546	3
	128.555	5			128.555	4					128.581	1
	128.591	1			128.591	2					128.616	3
	128.626	0			128.626	3					128.652	4
	128.661	4			128.661	3					128.687	2
	128.696	2			128.696	7					128.723	1
	128.732	2			128.732	8					128.758	2
	128.767	2			128.767	4					128.793	0
	128.802	0			128.802	17					128.829	4
	128.838	1			128.838	25					128.864	7
	128.873	2			128.873	31					128.899	14
	128.908	6			128.908	34					128.935	14
	128.943	4			128.943	33					128.97	17
	128.979	2			128.979	47					129.006	31
	129.014	4			129.014	26					129.041	24
	129.049	1			129.049	27					129.076	32
	129.085	5			129.085	14					129.112	18
	129.12	3			129.12	3					129.147	13
	129.155	3			129.155	9					129.183	9
	129.191	2			129.191	6					129.218	7
	129.226	1			129.226	7					129.253	5
	129.261	2			129.261	3					129.289	2
	129.297	2			129.297	6					129.324	3
	129.332	2			129.332	5					129.36	0
	129.368	2			129.368	2					129.395	4
	129.403	0			129.403	1					129.431	5
	129.438	3			129.438	3					129.466	3
	129.474	3			129.474	4					129.502	6
	129.509	2			129.509	2					129.537	2
	129.544	2			129.544	8					129.573	2
	129.58	0			129.58	1					129.608	2
	129.615	4			129.615	4					129.644	5
	129.651	2			129.651	3					129.679	5
	129.686	1			129.686	15					129.715	2
	129.721	1			129.721	31					129.75	2
	129.757	2			129.757	59					129.786	4
	129.792	3			129.792	110					129.821	15
	129.828	2			129.828	175					129.857	33
	129.863	3			129.863	230					129.892	61
	129.899	2			129.899	289					129.928	88
	129.934	4			129.934	393					129.963	139
	129.97	8			129.97	516					129.999	190
	130.005	9			130.005	468					130.034	262
	130.04	3			130.04	337					130.07	224
	130.076	5			130.076	168					130.105	127
	130.111	5			130.111	104					130.141	83
	130.147	2			130.147	41					130.176	45
	130.182	2			130.182	26					130.212	28
	130.218	4			130.218	7					130.248	14
	130.253	2			130.253	8					130.283	5
	130.289	2			130.289	10					130.319	10
	130.324	1			130.324	5					130.354	7
	130.36	4			130.36	10					130.39	5
	130.395	2			130.395	15					130.425	6
	130.431	2			130.431	6					130.461	7
	130.466	1			130.466	6					130.497	7
	130.502	0			130.502	8					130.532	3
	130.537	0			130.537	2					130.568	6
	130.573	3			130.573	10					130.603	9
	130.608	1			130.608	8					130.639	3
	130.644	2			130.644	5					130.675	5
	130.68	2			130.68	6					130.71	4
	130.715	1			130.715	8					130.746	4
	130.751	2			130.751	12					130.782	4
	130.786	1			130.786	17					130.817	2
	130.822	1			130.822	24					130.853	15
	130.857	3			130.857	27					130.889	31
	130.893	1			130.893	42					130.924	69
	130.929	1			130.929	50					130.96	91
	130.964	2			130.964	62					130.996	86
	131	4			131	57					131.031	138
	131.035	0			131.035	42					131.067	119
	131.071	1			131.071	28					131.103	97
	131.107	3			131.107	18					131.138	65
	131.142	1			131.142	5					131.174	31
	131.178	4			131.178	5					131.21	16
	131.213	0			131.213	5					131.245	11
	131.249	1			131.249	5					131.281	5
	131.285	2			131.285	5					131.317	8
	131.32	3			131.32	0					131.353	9
	131.356	0			131.356	6					131.388	10
	131.392	0			131.392	6					131.424	8
	131.427	2			131.427	9					131.46	4
	131.463	1			131.463	7					131.495	8
	131.498	2			131.498	4					131.531	2
	131.534	1			131.534	5					131.567	5
	131.57	1			131.57	1					131.603	7
	131.605	1			131.605	6					131.638	5
	131.641	0			131.641	6					131.674	5
	131.677	4			131.677	3					131.71	1
	131.713	1			131.713	3					131.746	6
	131.748	4			131.748	5					131.782	2
	131.784	1			131.784	5					131.817	6
	131.82	3			131.82	3					131.853	9
	131.855	2			131.855	7					131.889	19
	131.891	2			131.891	9					131.925	18
	131.927	1			131.927	10					131.96	39
	131.962	0			131.962	8					131.996	50
	131.998	4			131.998	6					132.032	59
	132.034	2			132.034	8					132.068	54
	132.07	0			132.07	6					132.104	47
	132.105	3			132.105	5					132.14	34
	132.141	2			132.141	6					132.175	17
	132.177	3			132.177	2					132.211	14
	132.213	1			132.213	3					132.247	8
	132.248	1			132.248	5					132.283	7
	132.284	3			132.284	2					132.319	8
	132.32	1			132.32	3					132.355	4
	132.356	2			132.356	6					132.39	9
	132.392	2			132.392	2					132.426	5
	132.427	1			132.427	5					132.462	5
	132.463	0			132.463	4					132.498	4
	132.499	3			132.499	5					132.534	5
	132.535	0			132.535	4					132.57	5
	132.57	1			132.57	5					132.606	4
	132.606	3			132.606	2					132.642	5
	132.642	0			132.642	4					132.678	8
	132.678	2			132.678	3					132.713	0
	132.714	2			132.714	5					132.749	8
	132.75	3			132.75	7					132.785	3
	132.785	1			132.785	2					132.821	5
	132.821	0			132.821	4					132.857	17
	132.857	1			132.857	2					132.893	41
	132.893	1			132.893	3					132.929	77
	132.929	0			132.929	2					132.965	141
	132.965	1			132.965	4					133.001	182
	133.001	3			133.001	4					133.037	224
	133.036	1			133.036	2					133.073	212
	133.072	0			133.072	0					133.109	226
	133.108	1			133.108	3					133.145	133
	133.144	1			133.144	6					133.181	62
	133.18	1			133.18	5					133.217	37
	133.216	1			133.216	4					133.253	27
	133.252	2			133.252	2					133.289	9
	133.288	0			133.288	6					133.325	5
	133.323	0			133.323	3					133.361	4
	133.359	0			133.359	1					133.397	5
	133.395	0			133.395	3					133.433	4
	133.431	2			133.431	2					133.469	13
	133.467	3			133.467	2					133.505	5
	133.503	0			133.503	5					133.541	6
	133.539	1			133.539	7					133.577	5
	133.575	0			133.575	4					133.613	5
	133.611	2			133.611	4					133.649	6
	133.647	0			133.647	5					133.685	3
	133.683	2			133.683	9					133.721	3
	133.719	0			133.719	1					133.757	4
	133.755	1			133.755	7					133.793	6
	133.791	0			133.791	2					133.829	5
	133.827	1			133.827	1					133.865	12
	133.863	1			133.863	2					133.901	40
	133.899	0			133.899	4					133.937	84
	133.935	0			133.935	4					133.973	104
	133.971	2			133.971	3					134.009	160
	134.007	0			134.007	4					134.045	179
	134.043	2			134.043	8					134.081	222
	134.079	0			134.079	2					134.117	179
	134.115	1			134.115	6					134.154	113
	134.151	0			134.151	1					134.19	70
	134.187	0			134.187	4					134.226	40
	134.223	2			134.223	3					134.262	27
	134.259	0			134.259	4					134.298	11
	134.295	0			134.295	5					134.334	8
	134.331	0			134.331	1					134.37	4
	134.367	1			134.367	4					134.406	3
	134.403	2			134.403	5					134.443	8
	134.439	2			134.439	2					134.479	10
	134.475	0			134.475	4					134.515	3
	134.511	1			134.511	4					134.551	2
	134.547	0			134.547	1					134.587	4
	134.583	0			134.583	3					134.623	5
	134.619	1			134.619	5					134.659	6
	134.655	0			134.655	5					134.696	7
	134.691	1			134.691	3					134.732	4
	134.728	2			134.728	5					134.768	6
	134.764	3			134.764	5					134.804	7
	134.8	2			134.8	0					134.84	10
	134.836	0			134.836	4					134.877	14
	134.872	0			134.872	4					134.913	18
	134.908	0			134.908	3					134.949	37
	134.944	2			134.944	3					134.985	46
	134.98	1			134.98	5					135.021	72
	135.017	0			135.017	1					135.058	93
	135.053	2			135.053	2					135.094	78
	135.089	0			135.089	5					135.13	78
	135.125	1			135.125	1					135.166	52
	135.161	0			135.161	4					135.202	26
	135.197	1			135.197	5					135.239	16
	135.233	0			135.233	5					135.275	16
	135.27	0			135.27	7					135.311	14
	135.306	0			135.306	6					135.347	9
	135.342	2			135.342	7					135.384	4
	135.378	0			135.378	2					135.42	10
	135.414	1			135.414	2					135.456	7
	135.45	0			135.45	7					135.493	9
	135.487	1			135.487	4					135.529	7
	135.523	0			135.523	1					135.565	6
	135.559	1			135.559	2					135.601	8
	135.595	0			135.595	4					135.638	10
	135.631	1			135.631	3					135.674	4
	135.668	0			135.668	6					135.71	1
	135.704	0			135.704	1					135.747	7
	135.74	2			135.74	7					135.783	5
	135.776	0			135.776	5					135.819	7
	135.813	0			135.813	6					135.856	7
	135.849	0			135.849	3					135.892	5
	135.885	0			135.885	6					135.928	7
	135.921	4			135.921	1					135.965	18
	135.958	3			135.958	4					136.001	16
	135.994	3			135.994	1					136.037	30
	136.03	2			136.03	4					136.074	24
	136.066	0			136.066	5					136.11	27
	136.103	0			136.103	6					136.146	25
	136.139	1			136.139	0					136.183	18
	136.175	1			136.175	1					136.219	9
	136.212	1			136.212	3					136.256	3
	136.248	2			136.248	5					136.292	5
	136.284	0			136.284	2					136.328	6
	136.321	2			136.321	4					136.365	6
	136.357	0			136.357	1					136.401	10
	136.393	0			136.393	1					136.438	7
	136.429	1			136.429	3					136.474	8
	136.466	3			136.466	4					136.51	1
	136.502	0			136.502	2					136.547	6
	136.538	1			136.538	4					136.583	12
	136.575	1			136.575	3					136.62	4
	136.611	0			136.611	1					136.656	7
	136.647	1			136.647	7					136.692	3
	136.684	0			136.684	5					136.729	8
	136.72	0			136.72	2					136.765	2
	136.757	0			136.757	2					136.802	8
	136.793	1			136.793	1					136.838	6
	136.829	0			136.829	2					136.875	9
	136.866	1			136.866	5					136.911	8
	136.902	3			136.902	0					136.948	4
	136.938	1			136.938	2					136.984	9
	136.975	1			136.975	2					137.021	11
	137.011	1			137.011	4					137.057	13
	137.048	1			137.048	4					137.094	8
	137.084	0			137.084	2					137.13	9
	137.12	0			137.12	4					137.167	8
	137.157	0			137.157	2					137.203	4
	137.193	1			137.193	3					137.24	2
	137.23	0			137.23	2					137.276	3
	137.266	0			137.266	4					137.313	8
	137.303	0			137.303	2					137.349	8
	137.339	0			137.339	3					137.386	4
	137.376	0			137.376	5					137.422	3
	137.412	2			137.412	4					137.459	1
	137.448	2			137.448	6					137.495	4
	137.485	1			137.485	3					137.532	4
	137.521	0			137.521	3					137.568	7
	137.558	1			137.558	6					137.605	4
	137.594	0			137.594	2					137.642	6
	137.631	0			137.631	1					137.678	6
	137.667	2			137.667	1					137.715	3
	137.704	2			137.704	4					137.751	4
	137.74	3			137.74	3					137.788	1
	137.777	0			137.777	5					137.824	3
	137.813	0			137.813	3					137.861	7
	137.85	0			137.85	3					137.898	3
	137.886	0			137.886	1					137.934	9
	137.923	1			137.923	3					137.971	4
	137.959	1			137.959	1					138.007	8
	137.996	1			137.996	3					138.044	5
	138.032	1			138.032	2					138.081	6
	138.069	1			138.069	1					138.117	8
	138.105	1			138.105	4					138.154	7
	138.142	1			138.142	6					138.191	2
	138.179	1			138.179	1					138.227	5
	138.215	1			138.215	4					138.264	8
	138.252	0			138.252	3					138.301	3
	138.288	3			138.288	2					138.337	3
	138.325	0			138.325	5					138.374	8
	138.361	2			138.361	2					138.411	5
	138.398	0			138.398	0					138.447	5
	138.435	1			138.435	3					138.484	4
	138.471	1			138.471	3					138.521	4
	138.508	0			138.508	3					138.557	7
	138.544	1			138.544	2					138.594	8
	138.581	0			138.581	3					138.631	5
	138.618	0			138.618	3					138.667	5
	138.654	1			138.654	3					138.704	3
	138.691	1			138.691	0					138.741	6
	138.727	0			138.727	5					138.777	3
	138.764	0			138.764	3					138.814	2
	138.801	2			138.801	1					138.851	1
	138.837	1			138.837	3					138.888	2
	138.874	1			138.874	1					138.924	6
	138.911	1			138.911	1					138.961	1
	138.947	3			138.947	3					138.998	7
	138.984	0			138.984	1					139.035	7
	139.021	2			139.021	4					139.071	4
	139.057	1			139.057	0					139.108	4
	139.094	3			139.094	0					139.145	8
	139.131	1			139.131	2					139.182	1
	139.167	1			139.167	3					139.218	9
	139.204	2			139.204	3					139.255	3
	139.241	4			139.241	0					139.292	4
	139.277	0			139.277	4					139.329	4
	139.314	0			139.314	3					139.366	6
	139.351	0			139.351	2					139.402	5
	139.388	0			139.388	2					139.439	7
	139.424	0			139.424	5					139.476	6
	139.461	2			139.461	0					139.513	4
	139.498	2			139.498	2					139.55	3
	139.534	1			139.534	3					139.586	6
	139.571	0			139.571	6					139.623	4
	139.608	4			139.608	2					139.66	5
	139.645	5			139.645	0					139.697	5
	139.681	1			139.681	1					139.734	7
	139.718	0			139.718	4					139.771	1
	139.755	1			139.755	1					139.807	8
	139.792	2			139.792	0					139.844	6
	139.828	0			139.828	2					139.881	2
	139.865	3			139.865	1					139.918	5
	139.902	1			139.902	0					139.955	2
	139.939	0			139.939	2					139.992	2
	139.976	3			139.976	2					140.029	3
	140.012	3			140.012	0					140.066	5
	140.049	1			140.049	4					140.102	2
	140.086	0			140.086	2					140.139	4
	140.123	0			140.123	3					140.176	5
	140.16	2			140.16	2					140.213	0
	140.196	0			140.196	1					140.25	4
	140.233	2			140.233	1					140.287	2
	140.27	0			140.27	3					140.324	4
	140.307	1			140.307	1					140.361	2
	140.344	1			140.344	2					140.398	3
	140.381	4			140.381	2					140.435	3
	140.417	1			140.417	1					140.472	2
	140.454	0			140.454	2					140.509	5
	140.491	0			140.491	4					140.546	6
	140.528	0			140.528	2					140.582	2
	140.565	1			140.565	3					140.619	2
	140.602	0			140.602	4					140.656	5
	140.639	1			140.639	1					140.693	6
	140.676	2			140.676	3					140.73	7
	140.712	2			140.712	2					140.767	3
	140.749	1			140.749	1					140.804	2
	140.786	0			140.786	0					140.841	4
	140.823	0			140.823	4					140.878	2
	140.86	1			140.86	3					140.915	4
	140.897	1			140.897	0					140.952	4
	140.934	1			140.934	1					140.989	3
	140.971	0			140.971	3					141.026	5
	141.008	0			141.008	8					141.063	2
	141.045	0			141.045	2					141.1	3
	141.082	3			141.082	0					141.137	3
	141.119	1			141.119	3					141.174	4
	141.155	0			141.155	2					141.211	3
	141.192	2			141.192	1					141.248	3
	141.229	2			141.229	2					141.286	1
	141.266	0			141.266	0					141.323	6
	141.303	2			141.303	3					141.36	2
	141.34	0			141.34	4					141.397	5
	141.377	1			141.377	1					141.434	7
	141.414	0			141.414	2					141.471	4
	141.451	2			141.451	0					141.508	3
	141.488	0			141.488	0					141.545	1
	141.525	0			141.525	1					141.582	2
	141.562	1			141.562	1					141.619	4
	141.599	0			141.599	1					141.656	4
	141.636	2			141.636	1					141.693	5
	141.673	0			141.673	3					141.73	2
	141.71	1			141.71	3					141.768	1
	141.747	1			141.747	5					141.805	4
	141.784	1			141.784	9					141.842	8
	141.821	0			141.821	19					141.879	5
	141.858	1			141.858	15					141.916	3
	141.895	1			141.895	14					141.953	2
	141.932	0			141.932	17					141.99	3
	141.97	1			141.97	36					142.027	4
	142.007	1			142.007	24					142.065	6
	142.044	1			142.044	14					142.102	6
	142.081	2			142.081	12					142.139	3
	142.118	0			142.118	9					142.176	2
	142.155	0			142.155	5					142.213	2
	142.192	0			142.192	3					142.25	3
	142.229	0			142.229	5					142.288	5
	142.266	0			142.266	1					142.325	1
	142.303	0			142.303	1					142.362	5
	142.34	0			142.34	2					142.399	5
	142.377	1			142.377	2					142.436	1
	142.415	0			142.415	1					142.474	3
	142.452	1			142.452	3					142.511	2
	142.489	0			142.489	3					142.548	2
	142.526	0			142.526	1					142.585	5
	142.563	0			142.563	2					142.622	5
	142.6	0			142.6	0					142.66	3
	142.637	1			142.637	1					142.697	3
	142.674	0			142.674	3					142.734	2
	142.712	2			142.712	2					142.771	4
	142.749	0			142.749	2					142.809	1
	142.786	2			142.786	1					142.846	1
	142.823	1			142.823	1					142.883	1
	142.86	0			142.86	3					142.92	2
	142.897	0			142.897	3					142.958	3
	142.935	0			142.935	5					142.995	6
	142.972	0			142.972	3					143.032	3
	143.009	0			143.009	5					143.069	2
	143.046	0			143.046	4					143.107	5
	143.083	2			143.083	2					143.144	5
	143.121	2			143.121	4					143.181	4
	143.158	2			143.158	4					143.219	5
	143.195	0			143.195	2					143.256	2
	143.232	0			143.232	0					143.293	4
	143.269	0			143.269	2					143.331	3
	143.307	1			143.307	0					143.368	6
	143.344	2			143.344	1					143.405	5
	143.381	0			143.381	3					143.442	2
	143.418	0			143.418	2					143.48	4
	143.456	2			143.456	0					143.517	5
	143.493	0			143.493	1					143.554	2
	143.53	0			143.53	2					143.592	3
	143.567	2			143.567	2					143.629	4
	143.605	0			143.605	1					143.667	4
	143.642	0			143.642	8					143.704	4
	143.679	1			143.679	0					143.741	0
	143.716	1			143.716	6					143.779	2
	143.754	1			143.754	9					143.816	9
	143.791	0			143.791	16					143.853	3
	143.828	0			143.828	24					143.891	4
	143.866	1			143.866	32					143.928	3
	143.903	0			143.903	38					143.966	1
	143.94	0			143.94	41					144.003	5
	143.978	1			143.978	52					144.04	6
	144.015	1			144.015	57					144.078	1
	144.052	0			144.052	42					144.115	2
	144.089	0			144.089	11					144.153	5
	144.127	0			144.127	11					144.19	1
	144.164	0			144.164	6					144.227	4
	144.202	0			144.202	4					144.265	7
	144.239	0			144.239	4					144.302	2
	144.276	0			144.276	1					144.34	3
	144.314	0			144.314	3					144.377	6
	144.351	1			144.351	1					144.415	3
	144.388	1			144.388	1					144.452	6
	144.426	1			144.426	4					144.49	2
	144.463	0			144.463	1					144.527	1
	144.5	0			144.5	3					144.565	2
	144.538	0			144.538	1					144.602	3
	144.575	1			144.575	1					144.64	3
	144.613	0			144.613	2					144.677	5
	144.65	0			144.65	2					144.715	5
	144.687	0			144.687	3					144.752	2
	144.725	0			144.725	3					144.79	0
	144.762	0			144.762	3					144.827	1
	144.8	1			144.8	4					144.865	1
	144.837	0			144.837	4					144.902	6
	144.874	0			144.874	6					144.94	6
	144.912	0			144.912	8					144.977	5
	144.949	0			144.949	13					145.015	6
	144.987	0			144.987	12					145.052	6
	145.024	0			145.024	12					145.09	3
	145.062	1			145.062	6					145.127	6
	145.099	0			145.099	2					145.165	2
	145.137	0			145.137	1					145.202	4
	145.174	1			145.174	3					145.24	0
	145.212	0			145.212	1					145.277	3
	145.249	0			145.249	1					145.315	5
	145.287	0			145.287	0					145.353	3
	145.324	0			145.324	1					145.39	2
	145.362	0			145.362	2					145.428	3
	145.399	0			145.399	2					145.465	2
	145.437	0			145.437	1					145.503	4
	145.474	0			145.474	0					145.541	2
	145.512	0			145.512	1					145.578	7
	145.549	0			145.549	0					145.616	3
	145.587	3			145.587	4					145.653	1
	145.624	0			145.624	3					145.691	1
	145.662	0			145.662	1					145.729	3
	145.699	0			145.699	1					145.766	4
	145.737	0			145.737	2					145.804	5
	145.774	0			145.774	2					145.842	3
	145.812	0			145.812	0					145.879	3
	145.849	1			145.849	2					145.917	7
	145.887	1			145.887	5					145.955	12
	145.924	1			145.924	1					145.992	7
	145.962	1			145.962	3					146.03	9
	146	3			146	4					146.067	11
	146.037	0			146.037	2					146.105	16
	146.075	0			146.075	6					146.143	9
	146.112	0			146.112	0					146.181	8
	146.15	0			146.15	2					146.218	9
	146.188	0			146.188	1					146.256	8
	146.225	0			146.225	3					146.294	3
	146.263	0			146.263	0					146.331	0
	146.3	1			146.3	1					146.369	1
	146.338	0			146.338	1					146.407	3
	146.376	0			146.376	0					146.444	8
	146.413	1			146.413	2					146.482	3
	146.451	1			146.451	1					146.52	3
	146.489	0			146.489	2					146.558	2
	146.526	1			146.526	3					146.595	7
	146.564	0			146.564	2					146.633	3
	146.601	0			146.601	0					146.671	4
	146.639	0			146.639	0					146.709	0
	146.677	0			146.677	1					146.746	5
	146.714	0			146.714	1					146.784	2
	146.752	0			146.752	0					146.822	6
	146.79	0			146.79	2					146.86	6
	146.827	0			146.827	0					146.897	4
	146.865	0			146.865	3					146.935	19
	146.903	0			146.903	0					146.973	19
	146.941	1			146.941	0					147.011	25
	146.978	0			146.978	2					147.049	31
	147.016	0			147.016	4					147.086	35
	147.054	0			147.054	5					147.124	31
	147.091	0			147.091	1					147.162	16
	147.129	0			147.129	2					147.2	16
	147.167	0			147.167	1					147.238	9
	147.205	2			147.205	3					147.275	6
	147.242	0			147.242	0					147.313	2
	147.28	1			147.28	0					147.351	3
	147.318	1			147.318	2					147.389	5
	147.356	0			147.356	3					147.427	2
	147.393	0			147.393	0					147.465	2
	147.431	0			147.431	0					147.502	4
	147.469	1			147.469	1					147.54	4
	147.507	0			147.507	1					147.578	0
	147.544	1			147.544	1					147.616	2
	147.582	0			147.582	0					147.654	3
	147.62	1			147.62	4					147.692	3
	147.658	0			147.658	1					147.73	2
	147.695	0			147.695	2					147.768	5
	147.733	1			147.733	0					147.805	5
	147.771	0			147.771	4					147.843	7
	147.809	0			147.809	1					147.881	4
	147.847	0			147.847	1					147.919	8
	147.885	0			147.885	2					147.957	6
	147.922	0			147.922	2					147.995	12
	147.96	0			147.96	0					148.033	20
	147.998	0			147.998	0					148.071	16
	148.036	0			148.036	3					148.109	17
	148.074	0			148.074	1					148.147	10
	148.112	1			148.112	0					148.185	6
	148.149	0			148.149	3					148.223	4
	148.187	0			148.187	0					148.261	6
	148.225	0			148.225	2					148.299	3
	148.263	0			148.263	0					148.336	3
	148.301	0			148.301	1					148.374	8
	148.339	0			148.339	1					148.412	3
	148.377	0			148.377	1					148.45	4
	148.414	0			148.414	1					148.488	4
	148.452	1			148.452	2					148.526	3
	148.49	0			148.49	1					148.564	2
	148.528	0			148.528	0					148.602	4
	148.566	0			148.566	1					148.64	2
	148.604	0			148.604	0					148.678	2
	148.642	0			148.642	1					148.716	0
	148.68	0			148.68	2					148.754	2
	148.718	0			148.718	1					148.792	2
	148.756	0			148.756	1					148.83	0
	148.794	0			148.794	2					148.868	1
	148.832	1			148.832	0					148.906	4
	148.869	0			148.869	0					148.945	2
	148.907	0			148.907	1					148.983	8
	148.945	0			148.945	0					149.021	10
	148.983	0			148.983	1					149.059	7
	149.021	0			149.021	0					149.097	16
	149.059	0			149.059	1					149.135	8
	149.097	0			149.097	1					149.173	12
	149.135	1			149.135	1					149.211	7
	149.173	1			149.173	4					149.249	6
	149.211	0			149.211	1					149.287	3
	149.249	1			149.249	3					149.325	4
	149.287	0			149.287	2					149.363	2
	149.325	0			149.325	1					149.401	5
	149.363	0			149.363	3					149.439	2
	149.401	0			149.401	1					149.478	2
	149.439	1			149.439	1					149.516	3
	149.477	0			149.477	3					149.554	5
	149.515	0			149.515	2					149.592	3
	149.553	0			149.553	0					149.63	1
	149.591	0			149.591	2					149.668	3
	149.629	1			149.629	1					149.706	4
	149.667	0			149.667	0					149.744	0
	149.705	2			149.705	5					149.783	1
	149.743	1			149.743	3					149.821	3
	149.782	1			149.782	0					149.859	7
	149.82	1			149.82	2					149.897	6
	149.858	0			149.858	1					149.935	14
	149.896	0			149.896	1					149.973	19
	149.934	2			149.934	0					150.012	27
	149.972	0			149.972	2					150.05	30
	150.01	0			150.01	0					150.088	36
	150.048	0			150.048	1					150.126	46
	150.086	0			150.086	1					150.164	45
	150.124	0			150.124	3					150.202	27
	150.162	0			150.162	0					150.241	11
	150.2	1			150.2	1					150.279	7
	150.239	1			150.239	5					150.317	6
	150.277	0			150.277	0					150.355	5
	150.315	0			150.315	0					150.394	4
	150.353	0			150.353	2					150.432	4
	150.391	0			150.391	0					150.47	3
	150.429	2			150.429	1					150.508	2
	150.467	0			150.467	3					150.546	1
	150.506	0			150.506	4					150.585	1
	150.544	0			150.544	2					150.623	1
	150.582	1			150.582	3					150.661	3
	150.62	0			150.62	2					150.699	4
	150.658	0			150.658	2					150.738	5
	150.696	0			150.696	1					150.776	5
	150.735	0			150.735	1					150.814	8
	150.773	1			150.773	2					150.853	4
	150.811	0			150.811	2					150.891	5
	150.849	0			150.849	0					150.929	6
	150.887	0			150.887	1					150.967	15
	150.926	0			150.926	0					151.006	10
	150.964	1			150.964	0					151.044	30
	151.002	2			151.002	1					151.082	35
	151.04	0			151.04	1					151.121	39
	151.078	0			151.078	0					151.159	32
	151.117	0			151.117	1					151.197	13
	151.155	1			151.155	1					151.236	8
	151.193	0			151.193	3					151.274	5
	151.231	0			151.231	1					151.312	6
	151.27	0			151.27	0					151.351	3
	151.308	0			151.308	3					151.389	6
	151.346	0			151.346	1					151.427	2
	151.384	0			151.384	0					151.466	2
	151.423	1			151.423	3					151.504	1
	151.461	0			151.461	1					151.542	4
	151.499	1			151.499	1					151.581	1
	151.537	0			151.537	1					151.619	6
	151.576	0			151.576	1					151.658	2
	151.614	0			151.614	0					151.696	3
	151.652	0			151.652	3					151.734	4
	151.691	1			151.691	3					151.773	4
	151.729	0			151.729	4					151.811	3
	151.767	0			151.767	3					151.85	5
	151.806	0			151.806	0					151.888	7
	151.844	1			151.844	1					151.926	3
	151.882	1			151.882	3					151.965	3
	151.921	1			151.921	1					152.003	12
	151.959	1			151.959	1					152.042	10
	151.997	0			151.997	0					152.08	7
	152.036	0			152.036	3					152.119	10
	152.074	1			152.074	1					152.157	9
	152.112	0			152.112	1					152.195	8
	152.151	1			152.151	3					152.234	3
	152.189	0			152.189	2					152.272	7
	152.227	0			152.227	2					152.311	4
	152.266	0			152.266	4					152.349	4
	152.304	0			152.304	2					152.388	5
	152.342	0			152.342	0					152.426	4
	152.381	1			152.381	0					152.465	4
	152.419	1			152.419	2					152.503	1
	152.458	0			152.458	0					152.542	2
	152.496	1			152.496	5					152.58	5
	152.534	0			152.534	1					152.619	2
	152.573	1			152.573	3					152.657	1
	152.611	0			152.611	0					152.696	2
	152.65	0			152.65	0					152.734	1
	152.688	0			152.688	2					152.773	2
	152.727	0			152.727	0					152.811	2
	152.765	0			152.765	2					152.85	3
	152.803	0			152.803	1					152.888	5
	152.842	0			152.842	1					152.927	2
	152.88	1			152.88	4					152.965	0
	152.919	0			152.919	0					153.004	3
	152.957	1			152.957	1					153.043	5
	152.996	1			152.996	0					153.081	4
	153.034	1			153.034	1					153.12	8
	153.073	0			153.073	0					153.158	2
	153.111	0			153.111	1					153.197	2
	153.15	0			153.15	1					153.235	6
	153.188	0			153.188	2					153.274	5
	153.227	1			153.227	2					153.313	5
	153.265	0			153.265	1					153.351	1
	153.304	0			153.304	2					153.39	0
	153.342	0			153.342	0					153.428	3
	153.381	0			153.381	1					153.467	2
	153.419	0			153.419	1					153.506	1
	153.458	0			153.458	0					153.544	5
	153.496	0			153.496	2					153.583	2
	153.535	0			153.535	0					153.622	4
	153.573	0			153.573	1					153.66	3
	153.612	1			153.612	1					153.699	7
	153.65	0			153.65	0					153.737	5
	153.689	0			153.689	1					153.776	4
	153.727	1			153.727	1					153.815	3
	153.766	0			153.766	1					153.853	2
	153.805	1			153.805	2					153.892	2
	153.843	0			153.843	1					153.931	1
	153.882	0			153.882	1					153.969	0
	153.92	0			153.92	0					154.008	2
	153.959	0			153.959	1					154.047	3
	153.997	0			153.997	1					154.086	2
	154.036	1			154.036	2					154.124	4
	154.075	0			154.075	1					154.163	2
	154.113	0			154.113	2					154.202	3
	154.152	0			154.152	1					154.24	2
	154.19	1			154.19	1					154.279	3
	154.229	2			154.229	2					154.318	2
	154.268	0			154.268	1					154.356	4
	154.306	0			154.306	2					154.395	2
	154.345	1			154.345	1					154.434	2
	154.384	0			154.384	0					154.473	3
	154.422	1			154.422	1					154.511	2
	154.461	0			154.461	1					154.55	1
	154.5	1			154.5	0					154.589	3
	154.538	0			154.538	0					154.628	1
	154.577	0			154.577	1					154.666	2
	154.616	0			154.616	3					154.705	5
	154.654	0			154.654	1					154.744	0
	154.693	0			154.693	4					154.783	2
	154.732	0			154.732	1					154.822	0
	154.77	0			154.77	1					154.86	4
	154.809	0			154.809	0					154.899	2
	154.848	1			154.848	1					154.938	6
	154.886	0			154.886	0					154.977	3
	154.925	0			154.925	1					155.016	0
	154.964	0			154.964	2					155.054	1
	155.003	0			155.003	0					155.093	3
	155.041	1			155.041	0					155.132	1
	155.08	0			155.08	2					155.171	1
	155.119	0			155.119	2					155.21	2
	155.157	0			155.157	0					155.248	2
	155.196	0			155.196	1					155.287	0
	155.235	0			155.235	1					155.326	2
	155.274	0			155.274	1					155.365	1
	155.312	0			155.312	2					155.404	1
	155.351	0			155.351	0					155.443	1
	155.39	0			155.39	0					155.482	2
	155.429	1			155.429	0					155.52	1
	155.467	0			155.467	1					155.559	3
	155.506	0			155.506	2					155.598	0
	155.545	0			155.545	0					155.637	2
	155.584	0			155.584	1					155.676	2
	155.623	1			155.623	0					155.715	3
	155.661	0			155.661	2					155.754	3
	155.7	1			155.7	1					155.793	2
	155.739	1			155.739	4					155.832	4
	155.778	0			155.778	0					155.87	1
	155.817	0			155.817	2					155.909	1
	155.856	0			155.856	6					155.948	4
	155.894	1			155.894	2					155.987	4
	155.933	0			155.933	4					156.026	3
	155.972	2			155.972	4					156.065	3
	156.011	0			156.011	3					156.104	4
	156.05	0			156.05	2					156.143	3
	156.089	0			156.089	5					156.182	2
	156.127	0			156.127	2					156.221	5
	156.166	0			156.166	2					156.26	0
	156.205	0			156.205	0					156.299	0
	156.244	0			156.244	0					156.338	1
	156.283	0			156.283	2					156.377	4
	156.322	1			156.322	1					156.416	1
	156.361	0			156.361	1					156.455	1
	156.4	0			156.4	2					156.494	1
	156.438	0			156.438	0					156.533	0
	156.477	0			156.477	1					156.572	0
	156.516	1			156.516	1					156.611	3
	156.555	1			156.555	2					156.65	5
	156.594	0			156.594	0					156.689	3
	156.633	0			156.633	1					156.728	3
	156.672	0			156.672	0					156.767	7
	156.711	0			156.711	1					156.806	2
	156.75	0			156.75	1					156.845	0
	156.789	1			156.789	2					156.884	1
	156.828	1			156.828	0					156.923	3
	156.867	0			156.867	0					156.962	3
	156.906	0			156.906	1					157.001	1
	156.945	1			156.945	1					157.04	2
	156.983	0			156.983	1					157.079	3
	157.022	0			157.022	3					157.118	2
	157.061	1			157.061	2					157.157	2
	157.1	0			157.1	3					157.196	4
	157.139	0			157.139	2					157.235	4
	157.178	0			157.178	0					157.275	2
	157.217	0			157.217	1					157.314	1
	157.256	1			157.256	3					157.353	2
	157.295	0			157.295	1					157.392	0
	157.334	1			157.334	1					157.431	2
	157.373	1			157.373	1					157.47	2
	157.412	0			157.412	1					157.509	3
	157.451	1			157.451	0					157.548	2
	157.49	1			157.49	0					157.587	3
	157.529	0			157.529	1					157.627	3
	157.568	0			157.568	1					157.666	4
	157.608	0			157.608	2					157.705	0
	157.647	1			157.647	2					157.744	5
	157.686	2			157.686	2					157.783	2
	157.725	0			157.725	0					157.822	1
	157.764	0			157.764	0					157.861	5
	157.803	1			157.803	3					157.901	1
	157.842	0			157.842	2					157.94	0
	157.881	1			157.881	2					157.979	3
	157.92	0			157.92	3					158.018	3
	157.959	0			157.959	3					158.057	3
	157.998	0			157.998	5					158.097	1
	158.037	0			158.037	3					158.136	4
	158.076	0			158.076	4					158.175	2
	158.115	0			158.115	1					158.214	3
	158.155	0			158.155	3					158.253	0
	158.194	0			158.194	1					158.293	4
	158.233	0			158.233	1					158.332	1
	158.272	0			158.272	2					158.371	2
	158.311	0			158.311	0					158.41	0
	158.35	0			158.35	1					158.449	0
	158.389	0			158.389	1					158.489	2
	158.429	1			158.429	2					158.528	4
	158.468	0			158.468	2					158.567	1
	158.507	0			158.507	2					158.606	1
	158.546	0			158.546	2					158.646	0
	158.585	0			158.585	0					158.685	3
	158.624	0			158.624	0					158.724	3
	158.663	0			158.663	1					158.763	3
	158.703	0			158.703	0					158.803	1
	158.742	0			158.742	1					158.842	1
	158.781	0			158.781	1					158.881	3
	158.82	0			158.82	0					158.921	4
	158.859	0			158.859	1					158.96	2
	158.899	1			158.899	0					158.999	1
	158.938	0			158.938	0					159.039	0
	158.977	1			158.977	1					159.078	1
	159.016	0			159.016	2					159.117	1
	159.055	0			159.055	2					159.156	2
	159.095	0			159.095	0					159.196	4
	159.134	0			159.134	0					159.235	1
	159.173	0			159.173	3					159.274	2
	159.212	0			159.212	0					159.314	2
	159.252	0			159.252	0					159.353	1
	159.291	0			159.291	1					159.393	1
	159.33	0			159.33	0					159.432	2
	159.369	1			159.369	0					159.471	1
	159.409	0			159.409	1					159.511	3
	159.448	0			159.448	1					159.55	0
	159.487	0			159.487	3					159.589	1
	159.526	0			159.526	0					159.629	0
	159.566	0			159.566	1					159.668	1
	159.605	1			159.605	0					159.708	1
	159.644	1			159.644	0					159.747	1
	159.684	0			159.684	0					159.786	2
	159.723	1			159.723	0					159.826	1
	159.762	0			159.762	0					159.865	2
	159.802	0			159.802	0					159.905	4
	159.841	0			159.841	0					159.944	1
	159.88	2			159.88	0					159.983	1
	159.919	0			159.919	0					160.023	2
	159.959	1			159.959	0					160.062	2
	159.998	0			159.998	0					160.102	3
	160.037	0			160.037	2					160.141	1
	160.077	0			160.077	4					160.181	1
	160.116	0			160.116	0					160.22	3
	160.156	0			160.156	2					160.259	3
	160.195	0			160.195	0					160.299	0
	160.234	0			160.234	0					160.338	2
	160.274	0			160.274	1					160.378	4
	160.313	1			160.313	0					160.417	3
	160.352	0			160.352	0					160.457	3
	160.392	0			160.392	1					160.496	2
	160.431	0			160.431	1					160.536	2
	160.471	0			160.471	0					160.575	1
	160.51	0			160.51	1					160.615	1
	160.549	1			160.549	0					160.654	5
	160.589	0			160.589	1					160.694	2
	160.628	1			160.628	0					160.733	2
	160.668	0			160.668	0					160.773	4
	160.707	0			160.707	1					160.812	2
	160.746	0			160.746	2					160.852	2
	160.786	1			160.786	1					160.891	3
	160.825	1			160.825	0					160.931	2
	160.865	1			160.865	2					160.971	1
	160.904	0			160.904	1					161.01	1
	160.944	1			160.944	0					161.05	0
	160.983	0			160.983	0					161.089	4
	161.023	0			161.023	0					161.129	3
	161.062	0			161.062	0					161.168	4
	161.102	0			161.102	0					161.208	4
	161.141	0			161.141	1					161.247	1
	161.18	0			161.18	3					161.287	2
	161.22	0			161.22	0					161.327	3
	161.259	1			161.259	0					161.366	0
	161.299	1			161.299	1					161.406	0
	161.338	0			161.338	0					161.445	2
	161.378	1			161.378	0					161.485	5
	161.417	0			161.417	0					161.525	5
	161.457	0			161.457	1					161.564	3
	161.496	1			161.496	1					161.604	2
	161.536	0			161.536	1					161.644	1
	161.576	0			161.576	1					161.683	3
	161.615	0			161.615	0					161.723	1
	161.655	0			161.655	1					161.762	2
	161.694	0			161.694	0					161.802	2
	161.734	0			161.734	0					161.842	5
	161.773	0			161.773	1					161.881	1
	161.813	0			161.813	0					161.921	1
	161.852	0			161.852	1					161.961	1
	161.892	0			161.892	1					162	3
	161.932	0			161.932	1					162.04	2
	161.971	0			161.971	1					162.08	2
	162.011	0			162.011	0					162.119	2
	162.05	0			162.05	1					162.159	5
	162.09	1			162.09	1					162.199	3
	162.129	1			162.129	1					162.239	2
	162.169	0			162.169	1					162.278	4
	162.209	0			162.209	0					162.318	2
	162.248	1			162.248	0					162.358	1
	162.288	0			162.288	1					162.397	1
	162.328	1			162.328	0					162.437	1
	162.367	1			162.367	2					162.477	1
	162.407	0			162.407	0					162.517	0
	162.446	0			162.446	1					162.556	0
	162.486	0			162.486	1					162.596	2
	162.526	0			162.526	0					162.636	1
	162.565	0			162.565	0					162.676	1
	162.605	0			162.605	0					162.715	1
	162.645	0			162.645	0					162.755	2
	162.684	0			162.684	1					162.795	2
	162.724	0			162.724	0					162.835	3
	162.764	0			162.764	1					162.874	1
	162.803	0			162.803	1					162.914	0
	162.843	1			162.843	0					162.954	2
	162.883	0			162.883	0					162.994	0
	162.922	0			162.922	1					163.034	6
	162.962	0			162.962	0					163.073	5
	163.002	0			163.002	1					163.113	4
	163.042	2			163.042	1					163.153	6
	163.081	0			163.081	0					163.193	4
	163.121	0			163.121	0					163.233	5
	163.161	0			163.161	0					163.272	2
	163.2	0			163.2	0					163.312	2
	163.24	0			163.24	0					163.352	1
	163.28	0			163.28	1					163.392	2
	163.32	0			163.32	1					163.432	2
	163.359	0			163.359	0					163.472	2
	163.399	0			163.399	2					163.512	4
	163.439	0			163.439	2					163.551	2
	163.479	1			163.479	2					163.591	2
	163.518	0			163.518	0					163.631	0
	163.558	1			163.558	0					163.671	3
	163.598	0			163.598	0					163.711	1
	163.638	1			163.638	3					163.751	0
	163.678	0			163.678	0					163.791	2
	163.717	0			163.717	1					163.831	2
	163.757	0			163.757	1					163.87	3
	163.797	0			163.797	1					163.91	3
	163.837	0			163.837	0					163.95	3
	163.876	1			163.876	1					163.99	5
	163.916	1			163.916	1					164.03	3
	163.956	1			163.956	1					164.07	3
	163.996	0			163.996	0					164.11	7
	164.036	0			164.036	2					164.15	7
	164.076	0			164.076	2					164.19	7
	164.115	0			164.115	1					164.23	4
	164.155	0			164.155	0					164.27	7
	164.195	0			164.195	0					164.31	0
	164.235	1			164.235	0					164.35	1
	164.275	0			164.275	2					164.39	2
	164.315	0			164.315	0					164.43	2
	164.355	0			164.355	1					164.47	2
	164.394	1			164.394	1					164.509	3
	164.434	0			164.434	0					164.549	4
	164.474	0			164.474	0					164.589	2
	164.514	0			164.514	0					164.629	5
	164.554	1			164.554	0					164.669	0
	164.594	0			164.594	0					164.709	1
	164.634	0			164.634	0					164.749	2
	164.674	1			164.674	0					164.789	3
	164.714	0			164.714	1					164.829	2
	164.754	0			164.754	0					164.869	1
	164.793	0			164.793	0					164.91	0
	164.833	0			164.833	0					164.95	1
	164.873	0			164.873	1					164.99	4
	164.913	0			164.913	0					165.03	3
	164.953	0			164.953	1					165.07	3
	164.993	0			164.993	0					165.11	2
	165.033	1			165.033	0					165.15	3
	165.073	0			165.073	1					165.19	2
	165.113	0			165.113	1					165.23	4
	165.153	0			165.153	0					165.27	0
	165.193	0			165.193	1					165.31	2
	165.233	0			165.233	1					165.35	2
	165.273	0			165.273	2					165.39	2
	165.313	0			165.313	0					165.43	4
	165.353	0			165.353	1					165.47	0
	165.393	0			165.393	3					165.511	3
	165.433	1			165.433	0					165.551	1
	165.473	0			165.473	1					165.591	4
	165.513	0			165.513	0					165.631	1
	165.553	0			165.553	0					165.671	1
	165.593	0			165.593	0					165.711	0
	165.633	0			165.633	0					165.751	1
	165.673	0			165.673	1					165.791	1
	165.713	0			165.713	1					165.831	0
	165.753	0			165.753	2					165.872	3
	165.793	2			165.793	1					165.912	3
	165.833	0			165.833	1					165.952	3
	165.873	1			165.873	0					165.992	1
	165.913	1			165.913	0					166.032	2
	165.953	2			165.953	1					166.072	3
	165.993	0			165.993	1					166.113	3
	166.033	0			166.033	0					166.153	1
	166.073	1			166.073	1					166.193	3
	166.114	0			166.114	0					166.233	3
	166.154	0			166.154	0					166.273	2
	166.194	0			166.194	0					166.314	1
	166.234	1			166.234	0					166.354	2
	166.274	0			166.274	1					166.394	3
	166.314	0			166.314	1					166.434	1
	166.354	1			166.354	0					166.474	2
	166.394	1			166.394	0					166.515	5
	166.434	1			166.434	1					166.555	1
	166.475	0			166.475	0					166.595	1
	166.515	0			166.515	1					166.635	3
	166.555	0			166.555	1					166.675	1
	166.595	0			166.595	1					166.716	0
	166.635	0			166.635	1					166.756	2
	166.675	0			166.675	0					166.796	1
	166.715	0			166.715	0					166.836	1
	166.756	0			166.756	0					166.877	4
	166.796	0			166.796	2					166.917	1
	166.836	0			166.836	1					166.957	0
	166.876	1			166.876	1					166.998	0
	166.916	0			166.916	0					167.038	1
	166.956	0			166.956	1					167.078	3
	166.997	1			166.997	3					167.118	3
	167.037	0			167.037	0					167.159	10
	167.077	0			167.077	0					167.199	7
	167.117	1			167.117	0					167.239	2
	167.157	0			167.157	0					167.28	6
	167.198	1			167.198	3					167.32	0
	167.238	1			167.238	0					167.36	2
	167.278	1			167.278	0					167.401	0
	167.318	0			167.318	1					167.441	2
	167.358	1			167.358	1					167.481	3
	167.399	0			167.399	0					167.522	3
	167.439	0			167.439	0					167.562	3
	167.479	0			167.479	1					167.602	1
	167.519	1			167.519	0					167.643	2
	167.56	0			167.56	2					167.683	1
	167.6	0			167.6	1					167.723	3
	167.64	1			167.64	1					167.764	2
	167.68	1			167.68	2					167.804	0
	167.721	1			167.721	0					167.845	1
	167.761	1			167.761	0					167.885	0
	167.801	0			167.801	1					167.925	4
	167.842	0			167.842	1					167.966	2
	167.882	0			167.882	0					168.006	0
	167.922	0			167.922	1					168.047	0
	167.963	1			167.963	1					168.087	7
	168.003	0			168.003	1					168.127	5
	168.043	0			168.043	0					168.168	3
	168.083	1			168.083	0					168.208	1
	168.124	0			168.124	2					168.249	3
	168.164	1			168.164	0					168.289	2
	168.204	0			168.204	0					168.33	1
	168.245	1			168.245	2					168.37	4
	168.285	0			168.285	0					168.41	2
	168.325	0			168.325	0					168.451	2
	168.366	0			168.366	0					168.491	3
	168.406	0			168.406	0					168.532	1
	168.447	0			168.447	1					168.572	3
	168.487	1			168.487	1					168.613	1
	168.527	2			168.527	0					168.653	2
	168.568	0			168.568	0					168.694	0
	168.608	0			168.608	1					168.734	4
	168.648	0			168.648	0					168.775	0
	168.689	0			168.689	0					168.815	3
	168.729	0			168.729	0					168.856	3
	168.77	2			168.77	0					168.896	3
	168.81	0			168.81	1					168.937	3
	168.85	0			168.85	2					168.977	3
	168.891	0			168.891	1					169.018	2
	168.931	0			168.931	2					169.058	0
	168.972	0			168.972	0					169.099	2
	169.012	1			169.012	0					169.139	1
	169.053	1			169.053	3					169.18	2
	169.093	0			169.093	0					169.22	2
	169.133	0			169.133	1					169.261	4
	169.174	1			169.174	0					169.302	1
	169.214	0			169.214	3					169.342	1
	169.255	0			169.255	0					169.383	1
	169.295	0			169.295	2					169.423	1
	169.336	0			169.336	0					169.464	0
	169.376	0			169.376	0					169.504	3
	169.417	0			169.417	0					169.545	2
	169.457	0			169.457	0					169.586	0
	169.498	1			169.498	0					169.626	0
	169.538	0			169.538	1					169.667	1
	169.579	1			169.579	0					169.707	4
	169.619	0			169.619	0					169.748	1
	169.66	0			169.66	0					169.789	3
	169.7	0			169.7	0					169.829	0
	169.741	0			169.741	0					169.87	1
	169.781	0			169.781	0					169.91	0
	169.822	0			169.822	1					169.951	2
	169.862	0			169.862	1					169.992	1
	169.903	0			169.903	0					170.032	3
	169.943	1			169.943	0					170.073	0
	169.984	0			169.984	0					170.114	1
	170.024	0			170.024	1					170.154	1
	170.065	0			170.065	0					170.195	1
	170.106	0			170.106	0					170.236	2
	170.146	0			170.146	2					170.276	1
	170.187	0			170.187	1					170.317	1
	170.227	0			170.227	0					170.358	0
	170.268	0			170.268	1					170.398	0
	170.308	0			170.308	1					170.439	0
	170.349	0			170.349	1					170.48	4
	170.39	1			170.39	0					170.52	2
	170.43	0			170.43	1					170.561	1
	170.471	1			170.471	0					170.602	2
	170.511	0			170.511	0					170.643	4
	170.552	0			170.552	1					170.683	1
	170.593	0			170.593	4					170.724	3
	170.633	1			170.633	0					170.765	1
	170.674	0			170.674	2					170.806	3
	170.714	0			170.714	0					170.846	2
	170.755	0			170.755	2					170.887	4
	170.796	1			170.796	0					170.928	2
	170.836	0			170.836	1					170.969	0
	170.877	1			170.877	1					171.009	2
	170.918	0			170.918	0					171.05	1
	170.958	0			170.958	1					171.091	2
	170.999	1			170.999	2					171.132	2
	171.04	0			171.04	0					171.172	1
	171.08	0			171.08	0					171.213	2
	171.121	0			171.121	0					171.254	1
	171.162	0			171.162	1					171.295	1
	171.202	0			171.202	3					171.336	4
	171.243	0			171.243	1					171.376	3
	171.284	0			171.284	3					171.417	0
	171.325	1			171.325	2					171.458	2
	171.365	1			171.365	1					171.499	1
	171.406	1			171.406	0					171.54	2
	171.447	0			171.447	0					171.58	1
	171.487	0			171.487	0					171.621	0
	171.528	1			171.528	1					171.662	2
	171.569	0			171.569	0					171.703	2
	171.61	0			171.61	1					171.744	6
	171.65	0			171.65	1					171.785	8
	171.691	2			171.691	2					171.825	0
	171.732	0			171.732	0					171.866	0
	171.773	1			171.773	1					171.907	0
	171.813	0			171.813	0					171.948	1
	171.854	0			171.854	1					171.989	0
	171.895	0			171.895	4					172.03	2
	171.936	1			171.936	2					172.071	2
	171.976	0			171.976	0					172.112	2
	172.017	0			172.017	2					172.153	0
	172.058	0			172.058	1					172.193	3
	172.099	0			172.099	3					172.234	2
	172.14	0			172.14	0					172.275	0
	172.18	0			172.18	2					172.316	3
	172.221	0			172.221	1					172.357	1
	172.262	0			172.262	1					172.398	4
	172.303	0			172.303	0					172.439	3
	172.344	0			172.344	0					172.48	1
	172.385	0			172.385	1					172.521	5
	172.425	2			172.425	0					172.562	0
	172.466	1			172.466	1					172.603	1
	172.507	0			172.507	1					172.644	3
	172.548	2			172.548	0					172.685	1
	172.589	0			172.589	0					172.726	0
	172.63	1			172.63	0					172.767	3
	172.671	0			172.671	2					172.808	0
	172.711	0			172.711	2					172.849	1
	172.752	0			172.752	2					172.889	2
	172.793	1			172.793	0					172.93	1
	172.834	1			172.834	0					172.971	3
	172.875	1			172.875	1					173.012	3
	172.916	0			172.916	1					173.053	1
	172.957	0			172.957	1					173.094	0
	172.998	0			172.998	1					173.136	1
	173.038	0			173.038	0					173.177	1
	173.079	0			173.079	1					173.218	1
	173.12	0			173.12	0					173.259	1
	173.161	0			173.161	3					173.3	0
	173.202	0			173.202	0					173.341	1
	173.243	0			173.243	0					173.382	0
	173.284	0			173.284	0					173.423	4
	173.325	0			173.325	0					173.464	2
	173.366	0			173.366	2					173.505	0
	173.407	0			173.407	0					173.546	1
	173.448	0			173.448	0					173.587	0
	173.489	1			173.489	1					173.628	1
	173.53	0			173.53	2					173.669	1
	173.571	0			173.571	3					173.71	0
	173.612	0			173.612	0					173.751	7
	173.653	0			173.653	0					173.792	2
	173.694	0			173.694	1					173.833	1
	173.735	0			173.735	0					173.875	3
	173.776	0			173.776	0					173.916	2
	173.817	0			173.817	1					173.957	0
	173.858	2			173.858	1					173.998	0
	173.899	1			173.899	0					174.039	2
	173.94	1			173.94	1					174.08	4
	173.981	1			173.981	0					174.121	0
	174.022	0			174.022	0					174.162	0
	174.063	2			174.063	0					174.204	1
	174.104	0			174.104	1					174.245	2
	174.145	0			174.145	1					174.286	2
	174.186	0			174.186	1					174.327	5
	174.227	0			174.227	1					174.368	2
	174.268	0			174.268	1					174.409	2
	174.309	1			174.309	1					174.45	3
	174.35	0			174.35	1					174.492	1
	174.391	0			174.391	0					174.533	1
	174.432	0			174.432	0					174.574	0
	174.473	1			174.473	0					174.615	1
	174.514	0			174.514	0					174.656	1
	174.555	1			174.555	0					174.698	5
	174.597	1			174.597	0					174.739	2
	174.638	0			174.638	0					174.78	2
	174.679	0			174.679	1					174.821	3
	174.72	0			174.72	1					174.862	0
	174.761	0			174.761	0					174.904	1
	174.802	1			174.802	0					174.945	1
	174.843	0			174.843	0					174.986	2
	174.884	0			174.884	1					175.027	2
	174.925	1			174.925	1					175.069	1
	174.967	1			174.967	0					175.11	0
	175.008	0			175.008	2					175.151	0
	175.049	0			175.049	2					175.192	0
	175.09	0			175.09	1					175.234	1
	175.131	0			175.131	0					175.275	1
	175.172	1			175.172	0					175.316	2
	175.214	0			175.214	1					175.357	0
	175.255	1			175.255	2					175.399	2
	175.296	0			175.296	1					175.44	1
	175.337	0			175.337	0					175.481	2
	175.378	1			175.378	1					175.523	0
	175.419	0			175.419	1					175.564	3
	175.461	0			175.461	1					175.605	1
	175.502	1			175.502	2					175.646	1
	175.543	0			175.543	2					175.688	0
	175.584	0			175.584	2					175.729	0
	175.625	0			175.625	3					175.77	3
	175.667	0			175.667	1					175.812	2
	175.708	0			175.708	2					175.853	0
	175.749	0			175.749	1					175.894	0
	175.79	0			175.79	0					175.936	0
	175.832	1			175.832	1					175.977	1
	175.873	1			175.873	1					176.018	2
	175.914	1			175.914	1					176.06	2
	175.955	1			175.955	0					176.101	1
	175.997	1			175.997	4					176.143	1
	176.038	0			176.038	1					176.184	1
	176.079	0			176.079	2					176.225	0
	176.12	0			176.12	0					176.267	1
	176.162	0			176.162	0					176.308	0
	176.203	0			176.203	1					176.35	4
	176.244	1			176.244	2					176.391	1
	176.286	0			176.286	0					176.432	1
	176.327	1			176.327	2					176.474	2
	176.368	0			176.368	1					176.515	2
	176.409	0			176.409	1					176.557	1
	176.451	1			176.451	1					176.598	1
	176.492	0			176.492	0					176.639	1
	176.533	0			176.533	2					176.681	0
	176.575	0			176.575	2					176.722	2
	176.616	0			176.616	0					176.764	3
	176.657	0			176.657	0					176.805	2
	176.699	1			176.699	3					176.847	0
	176.74	0			176.74	0					176.888	1
	176.781	1			176.781	1					176.93	2
	176.823	0			176.823	3					176.971	1
	176.864	0			176.864	0					177.012	1
	176.905	0			176.905	1					177.054	0
	176.947	1			176.947	2					177.095	1
	176.988	0			176.988	0					177.137	2
	177.03	0			177.03	2					177.178	3
	177.071	2			177.071	2					177.22	2
	177.112	0			177.112	0					177.261	2
	177.154	0			177.154	1					177.303	3
	177.195	1			177.195	0					177.344	2
	177.237	0			177.237	0					177.386	2
	177.278	0			177.278	1					177.427	4
	177.319	0			177.319	1					177.469	4
	177.361	0			177.361	2					177.51	1
	177.402	1			177.402	0					177.552	0
	177.444	0			177.444	3					177.594	1
	177.485	0			177.485	2					177.635	1
	177.526	0			177.526	2					177.677	1
	177.568	0			177.568	0					177.718	1
	177.609	1			177.609	3					177.76	1
	177.651	1			177.651	2					177.801	1
	177.692	1			177.692	1					177.843	6
	177.734	1			177.734	2					177.884	2
	177.775	1			177.775	2					177.926	5
	177.817	1			177.817	3					177.968	3
	177.858	0			177.858	5					178.009	4
	177.9	0			177.9	2					178.051	2
	177.941	0			177.941	8					178.092	6
	177.983	1			177.983	2					178.134	4
	178.024	0			178.024	3					178.176	8
	178.066	1			178.066	3					178.217	4
	178.107	0			178.107	0					178.259	3
	178.149	0			178.149	1					178.3	6
	178.19	0			178.19	4					178.342	1
	178.232	0			178.232	3					178.384	1
	178.273	0			178.273	2					178.425	2
	178.315	0			178.315	0					178.467	0
	178.356	0			178.356	2					178.509	3
	178.398	1			178.398	0					178.55	1
	178.439	1			178.439	0					178.592	4
	178.481	0			178.481	0					178.634	4
	178.522	0			178.522	1					178.675	2
	178.564	1			178.564	0					178.717	4
	178.605	0			178.605	1					178.759	3
	178.647	0			178.647	0					178.8	2
	178.689	0			178.689	1					178.842	1
	178.73	1			178.73	1					178.884	2
	178.772	0			178.772	1					178.925	2
	178.813	0			178.813	0					178.967	5
	178.855	0			178.855	0					179.009	0
	178.897	1			178.897	0					179.05	3
	178.938	0			178.938	1					179.092	1
	178.98	1			178.98	0					179.134	2
	179.021	0			179.021	3					179.176	4
	179.063	0			179.063	0					179.217	6
	179.105	0			179.105	1					179.259	4
	179.146	0			179.146	1					179.301	3
	179.188	0			179.188	2					179.343	0
	179.229	1			179.229	3					179.384	2
	179.271	1			179.271	1					179.426	1
	179.313	0			179.313	0					179.468	0
	179.354	1			179.354	2					179.51	1
	179.396	1			179.396	2					179.551	1
	179.438	0			179.438	2					179.593	2
	179.479	0			179.479	1					179.635	1
	179.521	1			179.521	0					179.677	2
	179.563	0			179.563	1					179.718	2
	179.604	0			179.604	0					179.76	2
	179.646	1			179.646	2					179.802	2
	179.688	1			179.688	1					179.844	2
	179.729	1			179.729	2					179.886	1
	179.771	0			179.771	3					179.927	2
	179.813	0			179.813	0					179.969	1
	179.855	0			179.855	3					180.011	0
	179.896	0			179.896	1					180.053	0
	179.938	1			179.938	0					180.095	2
	179.98	0			179.98	2					180.137	3
	180.021	0			180.021	1					180.178	4
	180.063	0			180.063	0					180.22	2
	180.105	0			180.105	0					180.262	4
	180.147	0			180.147	2					180.304	3
	180.188	1			180.188	0					180.346	1
	180.23	0			180.23	2					180.388	1
	180.272	0			180.272	0					180.43	2
	180.314	1			180.314	2					180.471	1
	180.355	1			180.355	1					180.513	1
	180.397	0			180.397	1					180.555	1
	180.439	0			180.439	1					180.597	0
	180.481	1			180.481	0					180.639	1
	180.523	0			180.523	0					180.681	2
	180.564	0			180.564	0					180.723	2
	180.606	0			180.606	1					180.765	1
	180.648	1			180.648	0					180.807	1
	180.69	0			180.69	1					180.848	3
	180.732	0			180.732	1					180.89	1
	180.773	1			180.773	2					180.932	1
	180.815	1			180.815	0					180.974	3
	180.857	0			180.857	0					181.016	1
	180.899	0			180.899	1					181.058	0
	180.941	1			180.941	1					181.1	3
	180.982	1			180.982	0					181.142	5
	181.024	0			181.024	1					181.184	3
	181.066	0			181.066	2					181.226	0
	181.108	1			181.108	3					181.268	7
	181.15	0			181.15	1					181.31	0
	181.192	0			181.192	0					181.352	1
	181.234	0			181.234	1					181.394	2
	181.275	0			181.275	0					181.436	3
	181.317	0			181.317	2					181.478	3
	181.359	1			181.359	2					181.52	0
	181.401	0			181.401	2					181.562	1
	181.443	1			181.443	1					181.604	3
	181.485	0			181.485	1					181.646	2
	181.527	0			181.527	2					181.688	2
	181.569	1			181.569	0					181.73	2
	181.611	0			181.611	1					181.772	1
	181.653	0			181.653	1					181.814	1
	181.694	0			181.694	2					181.856	3
	181.736	0			181.736	0					181.898	4
	181.778	0			181.778	0					181.94	2
	181.82	0			181.82	0					181.982	2
	181.862	0			181.862	0					182.024	3
	181.904	0			181.904	3					182.066	3
	181.946	0			181.946	0					182.108	4
	181.988	1			181.988	2					182.15	2
	182.03	1			182.03	0					182.192	3
	182.072	1			182.072	1					182.234	2
	182.114	0			182.114	3					182.277	1
	182.156	2			182.156	1					182.319	2
	182.198	0			182.198	0					182.361	3
	182.24	0			182.24	0					182.403	0
	182.282	0			182.282	0					182.445	2
	182.324	0			182.324	2					182.487	5
	182.366	0			182.366	1					182.529	1
	182.408	1			182.408	1					182.571	3
	182.45	0			182.45	1					182.613	3
	182.492	0			182.492	2					182.656	4
	182.534	0			182.534	0					182.698	4
	182.576	0			182.576	1					182.74	0
	182.618	0			182.618	0					182.782	0
	182.66	1			182.66	2					182.824	0
	182.702	0			182.702	2					182.866	2
	182.744	0			182.744	0					182.908	0
	182.786	0			182.786	0					182.951	2
	182.828	0			182.828	2					182.993	3
	182.87	1			182.87	1					183.035	2
	182.912	0			182.912	0					183.077	0
	182.954	0			182.954	0					183.119	1
	182.996	0			182.996	1					183.161	1
	183.038	0			183.038	1					183.204	1
	183.08	0			183.08	0					183.246	0
	183.123	0			183.123	0					183.288	3
	183.165	0			183.165	0					183.33	1
	183.207	1			183.207	1					183.372	0
	183.249	1			183.249	1					183.415	1
	183.291	0			183.291	1					183.457	1
	183.333	1			183.333	1					183.499	0
	183.375	0			183.375	0					183.541	1
	183.417	0			183.417	1					183.584	1
	183.459	0			183.459	2					183.626	1
	183.502	0			183.502	1					183.668	2
	183.544	0			183.544	0					183.71	1
	183.586	0			183.586	1					183.753	1
	183.628	0			183.628	3					183.795	2
	183.67	0			183.67	1					183.837	2
	183.712	1			183.712	1					183.879	2
	183.754	0			183.754	0					183.922	1
	183.797	0			183.797	2					183.964	3
	183.839	0			183.839	1					184.006	0
	183.881	0			183.881	0					184.048	2
	183.923	0			183.923	0					184.091	5
	183.965	0			183.965	0					184.133	0
	184.007	0			184.007	0					184.175	4
	184.05	0			184.05	0					184.218	0
	184.092	1			184.092	0					184.26	2
	184.134	0			184.134	0					184.302	1
	184.176	0			184.176	2					184.345	1
	184.218	0			184.218	1					184.387	0
	184.261	0			184.261	0					184.429	2
	184.303	0			184.303	0					184.472	0
	184.345	0			184.345	1					184.514	2
	184.387	1			184.387	1					184.556	2
	184.43	1			184.43	0					184.599	0
	184.472	0			184.472	0					184.641	0
	184.514	0			184.514	2					184.683	4
	184.556	0			184.556	1					184.726	1
	184.599	0			184.599	0					184.768	0
	184.641	0			184.641	1					184.81	1
	184.683	0			184.683	0					184.853	2
	184.725	0			184.725	1					184.895	2
[truncated: 355 more rows]

## Sheet: Figure 3
Figure 3a							Figure 3b									Figure 3c									Figure 3d									Figure 3e							Figure 3f
	Experiment	bottom	top		Naphthalene			Experiment	bottom	top		Naphthalene	radicals	Fit			Experiment	bottom	top		1-Methylindene	2-Methylindene	Fit			Experiment	bottom	top		1-Methylindene	2-Methylindene	Fit			Experiment	bottom	top		Naphthalene			Experiment	bottom	top		radicals	Naphthalene	Fit
7.30001	0.12257	0	0.2574	7.30001	0		7.30001	0	0	0	7.30001	0	-0.02615	-0.02615		7.30001	0	0	0	7.30001	0	0	0		7.30001	0	0	0	7.30001	0	0	0		7.29991	0	0	0	7.29991	0		7.29991	0	0	0	7.29991	0	0	0
7.30085	0.06291	0	0.13211	7.30085	0		7.30085	0.26296	0	0.55221	7.30085	0	0.1569	0.1569		7.30085	0	0	0	7.30085	0	0	0		7.30085	0	0	0	7.30085	0	0	0		7.34724	0	0	0	7.34724	0		7.34724	0	0	0	7.34724	0.13563	0	0.13563
7.34983	0	0	0	7.34983	0		7.34983	0.51177	0.20425	0.81929	7.34983	0	0.42087	0.42087		7.34983	0	0	0	7.34983	0	0	0		7.34983	0	0	0	7.34983	0	0	0		7.34987	0.06666	0	0.13999	7.34987	0		7.34987	0.14225	0	0.29872	7.34987	0.14033	0	0.14033
7.40084	0.06319	0.01197	0.11441	7.40084	0		7.40084	0.8585	0.30538	1.41162	7.40084	0	0.60451	0.60451		7.40084	0	0	0	7.40084	0	0	0		7.40084	0.10295	0	0.2162	7.40084	0	0	0		7.40084	0.16266	0.06129	0.26403	7.40084	0		7.40084	0.17367	0.03964	0.3077	7.40084	0.2015	0	0.2015
7.49981	0.00976	0	0.0205	7.49981	0		7.49981	0.87054	0.49698	1.2441	7.49981	0	1.04715	1.04715		7.49981	0.02756	0.01087	0.04425	7.49981	0	0	0		7.49981	0	0	0	7.49981	0	0	0		7.49981	0.09641	0.05777	0.13505	7.49981	0		7.49981	0.14118	0.06926	0.2131	7.49981	0.34905	0	0.34905
7.54992	0.11741	0.04663	0.1882	7.54992	0		7.54992	1.86988	1.28256	2.45721	7.54992	0	1.36057	1.36057		7.54992	0.00853	0	0.01791	7.54992	0	0	0		7.54992	0.08803	0	0.18487	7.54992	0	0	0		7.54992	0.20724	0.11969	0.2948	7.54992	0		7.54992	0.34429	0.1778	0.51077	7.54992	0.45352	0	0.45352
7.60007	0.1557	0.09095	0.22045	7.60007	0		7.60007	1.88109	1.29025	2.47193	7.60007	0	1.44892	1.44892		7.60007	0.03298	0.00707	0.05889	7.60007	0	0	0		7.60007	0.06319	0	0.1327	7.60007	0	0	0		7.60007	0.19964	0.05991	0.33936	7.60007	0		7.60007	0.52901	0.29354	0.76448	7.60007	0.48297	0	0.48297
7.65003	0.0816	0.0189	0.14431	7.65003	0		7.65003	1.19642	0.61083	1.782	7.65003	0	1.24927	1.24927		7.65003	0.0402	0.01551	0.0649	7.65003	0	0	0		7.65003	0.08638	0	0.1814	7.65003	0	0	0		7.65003	0.15864	0.10071	0.21657	7.65003	0		7.65003	0.36225	0.18274	0.54177	7.65003	0.41642	0	0.41642
7.70001	0.24364	0.15441	0.33288	7.70001	0		7.70001	1.49382	0.56292	2.42472	7.70001	0	1.69995	1.69995		7.70001	0.01944	0.00688	0.03201	7.70001	0	0.0112	0.0112		7.70001	0.26296	0.08656	0.43937	7.70001	0	0.01075	0.01075		7.6999	0.35786	0.12094	0.59479	7.6999	0		7.6999	0.60196	0.39159	0.81233	7.6999	0.56633	0	0.56633
7.74984	0.50392	0.4168	0.59103	7.74984	0		7.74984	3.31731	2.20993	4.4247	7.74984	0	1.78301	1.78301		7.74984	0.05801	0.02144	0.09457	7.74984	0	8.55517e-05	8.55517e-05		7.74984	0.01286	0	0.02702	7.74984	0	8.21297e-05	8.21297e-05		7.74981	0.41563	0.23663	0.59463	7.74981	0		7.74981	0.6164	0.34601	0.88678	7.74981	0.59432	0	0.59432
7.79985	0.34927	0.15263	0.54591	7.79985	0		7.79985	1.61969	1.02581	2.21356	7.79985	0	2.46297	2.46297		7.79985	0.07219	0.02482	0.11957	7.79985	0	0.05869	0.05869		7.79985	0.01289	0	0.02708	7.79985	0	0.05634	0.05634		7.79988	0.41046	0.24782	0.57311	7.79988	0		7.79988	0.58547	0.34914	0.82181	7.79988	0.82089	0	0.82089
7.84987	0.54871	0.38742	0.71	7.84987	0		7.84987	3.43106	1.8323	5.02983	7.84987	0	2.07017	2.07017		7.84987	0.1109	0.05461	0.16718	7.84987	0.000846045	0.38382	0.38467		7.84987	0.54346	0.2022	0.88472	7.84987	0.000812204	0.36847	0.36928		7.84987	0.71959	0.43029	1.00888	7.84987	0		7.84987	0.72835	0.46254	0.99415	7.84987	0.69006	0	0.69006
7.9	0.49865	0.44136	0.55594	7.9	0		7.9	2.35307	1.87193	2.8342	7.9	0	2.63167	2.63167		7.9	0.68535	0.5092	0.86151	7.9	0.00287	1.5477	1.55057		7.9	0.61401	0.14938	1.07864	7.9	0.00276	1.48579	1.48854		7.9	0.40179	0.17791	0.62568	7.9	0		7.9	0.82238	0.54728	1.09749	7.9	0.87722	0	0.87722
7.94989	0.56606	0.47524	0.65688	7.94989	0		7.94989	3.42953	3.07116	3.7879	7.94989	0	2.85795	2.85795		7.94989	1.37092	0.94489	1.79695	7.94989	0.00215	2.87493	2.87708		7.94989	1.73936	1.12374	2.35499	7.94989	0.00207	2.75993	2.762		7.94989	0.62721	0.4369	0.81753	7.94989	0		7.94989	1.20155	0.6855	1.7176	7.94989	0.95265	0	0.95265
8.00003	0.87887	0.76647	0.99127	8.00003	0.03571		8.00003	4.52814	3.34704	5.70923	8.00003	0.0138	3.57135	3.58515		8.00003	2.66369	2.26576	3.06162	8.00003	0.0031	3.89831	3.90142		8.00003	2.5288	1.6893	3.36831	8.00003	0.00298	3.74238	3.74536		7.99983	0.64019	0.41453	0.86585	7.99983	0		7.99983	0.95866	0.62601	1.2913	7.99983	1.18953	0	1.18953
8.04982	0.76205	0.62197	0.90213	8.04982	0.0253		8.04982	4.61441	3.59677	5.63204	8.04982	0.00978	3.98966	3.99944		8.04982	4.36614	3.53824	5.19404	8.04982	0.01566	4.63797	4.65363		8.04982	3.40342	2.53605	4.2708	8.04982	0.01503	4.45245	4.46749		8.04982	0.6619	0.50701	0.8168	8.04982	0.0276		8.04982	0.8276	0.46927	1.18593	8.04982	1.32989	0.01955	1.34944
8.09984	0.89258	0.72121	1.06394	8.09984	0.05144		8.09984	4.95096	4.40175	5.50018	8.09984	0.01987	4.5859	4.60578		8.09984	5.61014	4.34034	6.87995	8.09984	0.08564	5.51004	5.59568		8.09984	6.14165	4.26904	8.01425	8.09984	0.08221	5.28964	5.37185		8.09984	1.03414	0.80548	1.2628	8.09984	0.05611		8.09984	1.38035	0.85197	1.90873	8.09984	1.52863	0.03975	1.56838
8.14999	1.70158	1.27482	2.12835	8.14999	0.6113		8.14999	6.41435	4.61825	8.21044	8.14999	0.23618	5.06875	5.30494		8.14999	6.6447	5.37228	7.91712	8.14999	0.2175	5.99438	6.21188		8.14999	6.16543	4.97507	7.35578	8.14999	0.2088	5.7546	5.96341		8.14995	2.13882	1.74995	2.5277	8.14995	0.66637		8.14995	2.37525	1.75052	2.99999	8.14995	1.68945	0.47202	2.16147
8.20004	4.13765	3.41326	4.86204	8.20004	3.58373		8.20004	7.36312	5.9097	8.81654	8.20004	1.38462	6.18646	7.57108		8.20004	7.0161	5.9429	8.0893	8.20004	0.30506	7.67002	7.97508		8.20004	8.50104	6.73899	10.2631	8.20004	0.29286	7.36322	7.65607		8.20016	4.73609	3.93291	5.53926	8.20016	3.91733		8.20016	4.26513	3.34731	5.18295	8.20016	2.0625	2.77477	4.83727
8.24992	5.75488	4.51923	6.99053	8.24992	6.48644		8.24992	9.30122	6.33195	12.2705	8.24992	2.50612	6.60795	9.11407		8.24992	9.07306	7.25829	10.8878	8.24992	0.40673	6.66553	7.07227		8.24992	8.15815	6.55457	9.76173	8.24992	0.39046	6.39891	6.78938		8.24992	6.70197	5.76342	7.64052	8.24992	7.07611		8.24992	6.95765	6.03812	7.87718	8.24992	2.20265	5.01225	7.2149
8.29999	7.33314	5.51231	9.15396	8.29999	8.33504		8.29999	9.26612	6.72299	11.8093	8.29999	3.22036	7.27031	10.4907		8.29999	10.0452	8.28755	11.8028	8.29999	0.55289	7.95446	8.50734		8.29999	10.0261	8.21151	11.8408	8.29999	0.53077	7.63628	8.16705		8.29999	9.63275	8.18185	11.0837	8.29999	9.09277		8.29999	8.09549	6.46181	9.72917	8.29999	2.42344	6.44071	8.86415
8.35	9.53777	7.57165	11.5039	8.35	11.0981		8.35	10.6657	7.8626	13.4687	8.35	4.2879	7.70806	11.996		8.35	11.1098	8.83162	13.388	8.35	0.63655	7.57658	8.21313		8.35	10.7145	8.88672	12.5422	8.35	0.61108	7.27352	7.8846		8.35	11.5409	10.0879	12.9938	8.35	12.107		8.35	9.75662	8.0082	11.505	8.35	2.56935	8.57581	11.1452
8.39984	10.6888	8.43396	12.9437	8.39984	12.4874		8.39984	12.8576	10.5366	15.1786	8.39984	4.82467	8.33644	13.1611		8.39984	12.2165	10.4334	13.9997	8.39984	0.74175	8.83233	9.57408		8.39984	11.6237	9.75124	13.4962	8.39984	0.71208	8.47904	9.19111		8.39984	13.0372	11.3064	14.7681	8.39984	13.6226		8.39984	10.5785	9.02814	12.1289	8.39984	2.77881	9.64935	12.4282
8.44989	11.7261	9.27811	14.174	8.44989	13.4344		8.44989	13.065	11.0295	15.1005	8.44989	5.19056	9.28381	14.4744		8.44989	13.8783	11.7267	16.0299	8.44989	0.91697	10.2404	11.1574		8.44989	10.0586	8.72794	11.3892	8.44989	0.88029	9.83081	10.7111		8.44989	14.3004	12.7128	15.8881	8.44989	14.6557		8.44989	12.3808	10.1724	14.5891	8.44989	3.0946	10.3811	13.4757
8.5001	11.9758	9.74203	14.2096	8.5001	13.6252		8.5001	14.6875	11.4036	17.9714	8.5001	5.2643	8.91922	14.1835		8.5001	14.1279	11.9308	16.3251	8.5001	1.15168	11.9256	13.0773		8.5001	14.165	10.9643	17.3657	8.5001	1.10561	11.4486	12.5542		8.5001	14.6142	12.3708	16.8575	8.5001	14.8639		8.5001	13.4105	10.6283	16.1928	8.5001	2.97307	10.5286	13.5017
8.55016	12.5454	9.86042	15.2305	8.55016	13.9856		8.55016	12.0352	10.0861	13.9844	8.55016	5.40353	9.47628	14.8798		8.55016	15.537	13.4652	17.6087	8.55016	1.23574	12.3559	13.5916		8.55016	16.4398	13.5317	19.348	8.55016	1.18631	11.8616	13.0479		8.55016	15.0962	13.0868	17.1057	8.55016	15.257		8.55016	14.1745	11.5654	16.7835	8.55016	3.15876	10.8071	13.9658
8.59977	13.0222	10.4337	15.6108	8.59977	14.582		8.59977	15.008	11.5119	18.504	8.59977	5.63393	9.48398	15.1179		8.59977	17.2173	14.8469	19.5878	8.59977	1.43302	13.8255	15.2585		8.59977	16.0478	12.7583	19.3374	8.59977	1.3757	13.2725	14.6482		8.59977	16.485	14.4097	18.5603	8.59977	15.9076		8.59977	14.0144	12.1623	15.8665	8.59977	3.16133	11.2679	14.4292
8.65015	13.7958	11.1545	16.4372	8.65015	14.6349		8.65015	15.4104	13.0886	17.7323	8.65015	5.65439	10.0816	15.736		8.65015	19.6627	16.6004	22.725	8.65015	1.4923	15.9982	17.4905		8.65015	20.5668	17.4111	23.7225	8.65015	1.43261	15.3582	16.7908		8.65015	17.3867	15.0132	19.7602	8.65015	15.9653		8.65015	15.6135	13.7627	17.4642	8.65015	3.36054	11.3088	14.6693
8.69974	15.4855	12.4884	18.4826	8.69974	15.9326		8.69974	15.1761	11.8275	18.5248	8.69974	6.15578	10.8818	17.0376		8.69974	19.8482	16.5688	23.1276	8.69974	1.62844	15.7523	17.3807		8.69974	20.8336	16.7905	24.8767	8.69974	1.5633	15.1222	16.6855		8.69974	18.5012	15.7336	21.2688	8.69974	17.381		8.69974	16.4611	12.6089	20.3133	8.69974	3.62727	12.3116	15.9388
8.75032	17.5116	14.1976	20.8255	8.75032	18.2576		8.75032	19.0291	14.113	23.9451	8.75032	7.05408	12.8074	19.8615		8.75032	21.3067	18.4209	24.1925	8.75032	1.71201	17.6634	19.3754		8.75032	19.6874	16.0369	23.3379	8.75032	1.64353	16.9568	18.6004		8.75032	21.7192	18.4574	24.9811	8.75032	19.9174		8.75032	18.6276	14.9	22.3553	8.75032	4.26914	14.1082	18.3773
8.79984	19.8352	15.7594	23.911	8.79984	19.8744		8.79984	22.7924	15.4688	30.116	8.79984	7.67876	14.5749	22.2537		8.79984	23.1192	19.2539	26.9844	8.79984	1.85984	18.6136	20.4734		8.79984	23.8613	19.5246	28.198	8.79984	1.78545	17.8691	19.6545		8.79984	23.6062	20.4158	26.7967	8.79984	21.6812		8.79984	19.5917	15.7966	23.3867	8.79984	4.8583	15.3575	20.2158
8.84974	21.9983	16.966	27.0305	8.84974	21.3651		8.84974	22.9739	18.7113	27.2365	8.84974	8.25468	15.8339	24.0886		8.84974	26.0223	22.7975	29.2471	8.84974	2.04964	23.6489	25.6986		8.84974	25.1896	22.1815	28.1978	8.84974	1.96766	22.703	24.6706		8.84979	25.7994	22.7067	28.8921	8.84979	23.3089		8.84979	21.621	17.7575	25.4845	8.84979	5.278	16.5104	21.7885
8.90035	23.8603	19.5236	28.1969	8.90035	24.5073		8.90035	25.5477	21.6515	29.4439	8.90035	9.46873	15.938	25.4067		8.90035	29.0525	24.8204	33.2846	8.90035	2.34661	23.2171	25.5637		8.90035	30.3743	26.2006	34.548	8.90035	2.25275	22.2885	24.5412		8.90035	28.9876	25.1278	32.8474	8.90035	26.7352		8.90035	24.8502	20.1321	29.5683	8.90035	5.31267	18.9375	24.2501
8.94994	26.4432	21.2549	31.6314	8.94994	27.0261		8.94994	25.2335	19.8353	30.6316	8.94994	10.4419	18.0198	28.4617		8.94994	31.3652	26.8264	35.9041	8.94994	2.61914	26.0654	28.6846		8.94994	29.6106	24.6689	34.5523	8.94994	2.51437	25.0228	27.5372		8.94994	30.8891	27.0201	34.7582	8.94994	29.483		8.94994	26.2573	21.732	30.7826	8.94994	6.00661	20.8838	26.8904
8.99993	29.0493	23.4967	34.6018	8.99993	29.912		8.99993	30.4418	22.7085	38.1752	8.99993	11.5569	20.3373	31.8942		8.99993	33.9389	29.6442	38.2335	8.99993	2.92363	30.7897	33.7133		8.99993	30.2484	25.1154	35.3813	8.99993	2.80668	29.5581	32.3648		8.99993	34.0702	29.0696	39.0709	8.99993	32.6313		8.99993	29.4008	24.7659	34.0358	8.99993	6.77909	23.1138	29.8929
9.04999	33.2662	26.7829	39.7495	9.04999	33.36		9.04999	35.6351	27.7459	43.5243	9.04999	12.8891	21.8837	34.7728		9.04999	37.4044	32.2999	42.5088	9.04999	3.37699	32.6726	36.0496		9.04999	36.932	32.4994	41.3647	9.04999	3.24192	31.3657	34.6076		9.04999	39.6246	34.4021	44.8472	9.04999	36.3927		9.04999	32.6875	27.4222	37.9528	9.04999	7.29456	25.7782	33.0727
9.10001	35.1266	27.804	42.4491	9.10001	38.3759		9.10001	34.4504	28.7193	40.1815	9.10001	14.827	22.5825	37.4095		9.10001	39.891	33.509	46.273	9.10001	3.72015	34.7977	38.5179		9.10001	36.1487	30.1922	42.1051	9.10001	3.57135	33.4058	36.9772		9.10001	41.1042	35.6876	46.5209	9.10001	41.8646		9.10001	38.0812	30.8807	45.2816	9.10001	7.5275	29.6541	37.1816
9.14997	37.4972	31.5828	43.4117	9.14997	45.6183		9.14997	37.1146	31.5752	42.6539	9.14997	17.6253	22.9301	40.5554		9.14997	41.1236	34.9795	47.2677	9.14997	4.23275	42.658	46.8908		9.14997	42.8614	37.3722	48.3506	9.14997	4.06344	40.9517	45.0152		9.14997	45.0236	39.5454	50.5018	9.14997	49.7655		9.14997	36.8055	30.7941	42.8169	9.14997	7.64337	35.2505	42.8939
9.20007	38.2373	31.6028	44.8719	9.20007	45.9224		9.20007	39.0187	32.3252	45.7123	9.20007	17.7428	25.0615	42.8042		9.20007	45.0386	38.4573	51.6198	9.20007	4.80946	42.4554	47.2649		9.20007	44.6469	39.8432	49.4506	9.20007	4.61708	40.7572	45.3743		9.20007	43.591	37.7379	49.4441	9.20007	50.0972		9.20007	35.4928	29.8131	41.1724	9.20007	8.35382	35.4855	43.8393
9.24968	39.9923	32.0296	47.955	9.24968	41.1661		9.24968	41.8273	32.5065	51.1482	9.24968	15.9051	25.2999	41.205		9.24968	49.4288	41.7852	57.0725	9.24968	5.3467	46.7026	52.0493		9.24968	48.3635	41.8917	54.8353	9.24968	5.13283	44.8345	49.9673		9.24968	46.2085	39.7383	52.6787	9.24968	44.9084		9.24968	40.9218	34.6536	47.19	9.24968	8.4333	31.8101	40.2434
9.29994	41.7719	34.3847	49.1592	9.29994	39.4436		9.29994	39.4549	33.8819	45.0279	9.29994	15.2396	27.0855	42.3251		9.29994	51.9235	44.7817	59.0652	9.29994	5.94324	45.6598	51.603		9.29994	53.2108	45.1271	61.2945	9.29994	5.70551	43.8334	49.5389		9.29994	47.4819	40.9419	54.022	9.29994	43.0294		9.29994	40.9459	34.7312	47.1606	9.29994	9.0285	30.4791	39.5076
9.35	43.2039	35.5067	50.9012	9.35	41.7296		9.35	46.0036	35.6255	56.3816	9.35	16.1228	28.2128	44.3357		9.35	54.9774	47.3815	62.5732	9.35	6.47432	50.0481	56.5224		9.35	53.1316	45.1147	61.1485	9.35	6.21535	48.0462	54.2615		9.35	48.122	41.8567	54.3874	9.35	45.5232		9.35	45.9974	38.4572	53.5376	9.35	9.40428	32.2456	41.6499
9.40018	46.1511	37.4617	54.8405	9.40018	45.9239		9.40018	48.3519	40.247	56.4569	9.40018	17.7433	30.1065	47.8498		9.40018	56.4919	48.847	64.1367	9.40018	6.63262	49.0623	55.6949		9.40018	53.091	45.075	61.107	9.40018	6.36731	47.0998	53.4671		9.40018	52.2121	45.4647	58.9596	9.40018	50.0988		9.40018	47.3193	39.1631	55.4755	9.40018	10.0355	35.4867	45.5222
9.44975	50.255	43.6934	56.8167	9.44975	50.9349		9.44975	48.6688	39.5387	57.799	9.44975	19.6794	31.6947	51.3741		9.44975	59.1683	51.2849	67.0517	9.44975	6.54849	53.8108	60.3593		9.44975	59.9715	51.7756	68.1674	9.44975	6.28655	51.6584	57.9449		9.4497	54.7673	46.9941	62.5406	9.4497	55.5594		9.4497	48.1278	39.9114	56.3441	9.4497	10.5643	39.3546	49.9189
9.50007	55.5006	48.6514	62.3498	9.50007	51.7646		9.50007	55.7834	47.6829	63.8839	9.50007	20	33.8977	53.8977		9.50007	61.3149	53.3569	69.2729	9.50007	6.78516	58.2874	65.0726		9.50007	58.1117	50.0375	66.1859	9.50007	6.51375	55.9559	62.4697		9.50012	59.4109	51.5449	67.2769	9.50012	56.4681		9.50012	50.7636	42.0061	59.5211	9.50012	11.3004	39.9982	51.2987
9.54982	54.5326	48.8246	60.2407	9.54982	49.7362		9.54982	57.932	49.2175	66.6464	9.54982	19.2162	37.158	56.3743		9.54982	64.4878	56.1689	72.8067	9.54982	7.12975	58.3165	65.4463		9.54982	64.576	52.1922	76.9597	9.54982	6.84456	55.9839	62.8284		9.54982	58.6405	50.5991	66.682	9.54982	54.2577		9.54982	53.7098	43.9157	63.5038	9.54982	12.386	38.4325	50.8185
9.60015	57.297	50.4492	64.1448	9.60015	51.3158		9.60015	61.0036	51.5395	70.4678	9.60015	19.8266	39.6045	59.4311		9.60015	66.9651	59.014	74.9161	9.60015	7.67197	58.5678	66.2398		9.60015	67.7458	56.4506	79.0411	9.60015	7.36509	56.2251	63.5902		9.60015	61.9931	53.8735	70.1128	9.60015	55.9809		9.60015	56.7064	47.2706	66.1423	9.60015	13.2015	39.6531	52.8546
9.64988	61.8659	54.7708	68.961	9.64988	54.0234		9.64988	64.1321	51.8709	76.3933	9.64988	20.8727	42.8355	63.7082		9.64988	72.2831	62.3051	82.2612	9.64988	8.27769	63.4894	71.7671		9.64988	68.9207	59.4899	78.3516	9.64988	7.94658	60.9498	68.8964		9.64994	65.7465	56.7734	74.7196	9.64994	58.9379		9.64994	64.2387	52.6398	75.8375	9.64994	14.2787	41.7477	56.0264
9.70019	64.5326	57.701	71.3642	9.70019	56.5637		9.70019	72.3152	64.8894	79.7411	9.70019	21.8542	43.2967	65.1508		9.70019	75.6178	67.5739	83.6617	9.70019	8.21746	67.4616	75.6791		9.70019	70.1976	62.7773	77.6178	9.70019	7.88876	64.7631	72.6519		9.70019	67.7928	59.054	76.5316	9.70019	61.7059		9.70019	61.2777	50.4226	72.1329	9.70019	14.4322	43.7083	58.1406
9.74975	70.3311	62.6348	78.0275	9.74975	60.6501		9.74975	66.7522	58.659	74.8453	9.74975	23.433	45.0368	68.4698		9.74975	78.0469	68.5862	87.5076	9.74975	8.32227	77.1226	85.4449		9.74975	78.1711	67.3047	89.0374	9.74975	7.98938	74.0377	82.0271		9.74975	71.0008	62.091	79.9107	9.74975	66.1637		9.74975	64.5208	53.4951	75.5466	9.74975	15.0122	46.866	61.8782
9.79988	76.1365	67.5849	84.6881	9.79988	67.5448		9.79988	75.709	63.6581	87.7599	9.79988	26.0969	46.517	72.6139		9.79988	84.389	74.0644	94.7135	9.79988	9.25041	76.1552	85.4057		9.79988	82.9142	71.9065	93.9219	9.79988	8.88039	73.109	81.9894		9.79988	76.4378	67.0983	85.7773	9.79988	73.6853		9.79988	74.1028	60.8396	87.366	9.79988	15.5057	52.1937	67.6994
9.85035	84.0752	74.4858	93.6646	9.85035	78.5019		9.85035	82.8657	71.7576	93.9737	9.85035	30.3303	52.4303	82.7606		9.85035	86.9102	77.1197	96.7007	9.85035	9.88779	82.6033	92.4911		9.85035	84.1883	71.6158	96.7608	9.85035	9.49228	79.2992	88.7915		9.85035	84.3045	73.1342	95.4748	9.85035	85.6384		9.85035	80.9928	67.6568	94.3289	9.85035	17.4768	60.6605	78.1373
9.89979	93.5513	83.4756	103.627	9.89979	89.4924		9.89979	92.0924	79.3343	104.85	9.89979	34.5766	55.4365	90.0131		9.89979	91.2848	80.9429	101.627	9.89979	9.7592	81.7195	91.4787		9.89979	92.5522	78.5295	106.575	9.89979	9.36883	78.4507	87.8195		9.89985	90.9652	79.6194	102.311	9.89985	97.6426		9.89985	85.7749	76.9477	94.6021	9.89985	18.4803	69.1635	87.6438
9.94992	99.6043	89.3906	109.818	9.94992	99.1906		9.94992	94.0003	81.8789	106.122	9.94992	38.3236	59.0726	97.3962		9.94992	95.7419	85.8732	105.611	9.94992	9.96893	93.281	103.25		9.94992	86.4772	73.6308	99.3236	9.94992	9.57017	89.5498	99.12		9.94992	97.9498	87.0178	108.882	9.94992	108.208		9.94992	96.8739	84.8854	108.862	9.94992	19.6909	76.6473	96.3381
9.99988	99.4858	89.0229	109.949	9.99988	100.488		9.99988	100	90	110	9.99988	38.8247	61.0892	99.9139		9.99988	100	90	110	9.99988	10.2322	94.5108	104.743		9.99988	98.361	86.8859	109.836	9.99988	9.82291	90.7304	100.553		9.99988	98.664	87.4615	109.866	9.99988	109.623		9.99988	93.8303	78.3628	109.298	9.99988	20.3631	77.6495	98.0125
[truncated: 16 more columns]

## Sheet: Figure S3
Figure S3	a				b								c							d
	1000/T	p0->i1	p0->i2		1000/T	p0->i1	p0->i3	p0->p1	p0->p2	p0->	Capture		1000/T	i1->i3	i1->p0	i1->p1	i1->p2	i1->		1000/T	i3->i1	i3->p0	i3->p1	i3->p2	i3->
	2	8.27084e-11	2.66364e-11		2	8.24395e-11	2.59017e-11	1.49759e-19	5.78881e-21	1.08341e-10	1.09345e-10		2	1.05103e-11	1.93153e-13	2.11902e-18	1.06486e-23	1.07213e-11		2	4.08149e-13	2.35522e-15	2.474e-24	5.44319e-21	1.7977e-05
	1.66667	7.30056e-11	1.96537e-11		1.66667	7.28594e-11	1.93333e-11	6.01533e-18	1.88708e-19	9.21927e-11	9.26592e-11		1.66667	1.09404e-07	1.99214e-08	7.51611e-13	1.80341e-17	1.29521e-07		1.66667	6.7078e-09	3.23588e-10	8.53806e-18	5.51566e-15	0.00578
	1.42857	6.65083e-11	1.60511e-11		1.42857	6.61839e-11	1.58982e-11	1.10619e-16	4.24572e-18	8.20822e-11	8.25594e-11		1.42857	8.32024e-05	7.3894e-05	6.88965e-09	7.63404e-13	0.000157103		1.42857	7.05162e-06	1.50438e-06	5.25667e-13	1.10352e-10	8.55611e-06
	1.25	6.19248e-11	1.40585e-11		1.25	6.0267e-11	1.39895e-11	9.88687e-16	6.12312e-17	7.42576e-11	7.59833e-11		1.25	0.01217	0.03362	6.12269e-06	2.54754e-09	0.0458		1.25	0.00132	0.000844356	2.08014e-09	1.86487e-07	0.00216
	1.11111	5.85854e-11	1.29259e-11		1.11111	5.25194e-11	1.28328e-11	4.79658e-15	5.24822e-16	6.53575e-11	7.15114e-11		1.11111	0.58136	3.60075	0.00106	1.25975e-06	4.18317		1.11111	0.07604	0.11508	1.11415e-06	5.84162e-05	0.19117
	1	5.60982e-11	1.22952e-11		1	4.13573e-11	1.18086e-11	1.45478e-14	2.74577e-15	5.31832e-11	6.83935e-11		1	12.067	130.406	0.05306	0.000146421	142.526		1	1.83705	5.66841	0.000134362	0.00529	7.51095
	0.88889	5.38206e-11	1.19368e-11		0.88889	2.50979e-11	9.87249e-12	3.67309e-14	1.23202e-14	3.50194e-11	6.57575e-11		0.88889	207.716	3547.36	1.8912	0.01219	3756.98		0.88889	36.7989	247.184	0.01134	0.38871	284.383
	0.8	5.21897e-11	1.18821e-11		0.8	1.20881e-11	7.02082e-12	6.71295e-14	3.47673e-14	1.92108e-11	6.40718e-11		0.8	1497.77	34992.2	22.3191	0.2868	36512.6		0.8	299.292	4053.32	0.26466	8.98805	4361.86
	0.72727	5.10145e-11	1.20292e-11		0.72727	4.87512e-12	4.13077e-12	1.02508e-13	7.1937e-14	9.18034e-12	6.30438e-11		0.72727	5528.09	166104	120.5	2.64181	171755		0.72727	1214.39	30449.8	2.38956	85.8165	31752.4
	0.66667	5.01709e-11	1.23206e-11		0.66667	1.7715e-12	2.07465e-12	1.4261e-13	1.22827e-13	4.11158e-12	6.24914e-11		0.66667	12971.1	486670	390.089	12.4073	500043		0.66667	3057.06	126837	10.9647	427.495	130333
	0.60606	4.94793e-11	1.28122e-11		0.60606		8.09276e-13	1.98969e-13	2.02159e-13	1.21684e-12	6.22914e-11		0.60606							0.60606		424470	46.5773	1652.32	422807
	0.57143	4.91661e-11	1.32081e-11		0.57143		4.04341e-13	2.4153e-13	2.67389e-13	9.16373e-13	6.23743e-11		0.57143							0.57143		756583	83.6699	3238.92	754099
	0.55556	4.90456e-11	1.34234e-11		0.55556		***	2.64665e-13	3.05311e-13	5.69976e-13	6.2469e-11		0.55556							0.55556
	0.5	4.87544e-11	1.43823e-11		0.5		***	3.69519e-13	4.79536e-13	8.49055e-13	6.31367e-11		0.5							0.5
	0.44444	4.87069e-11	1.57565e-11		0.44444		***	5.29343e-13	7.62611e-13	1.29195e-12	6.44634e-11		0.44444							0.44444
	0.4	4.88878e-11	1.72724e-11		0.4		***	7.21703e-13	1.10935e-12	1.83105e-12	6.61602e-11		0.4							0.4

## Sheet: Figure S4
	Figure S4a				Figure S4b						Figure S4c
					Black line		Red line				Black line		Red line
	m/z	intensity			m/z	intensity	m/z	intensity			m/z	intensity	m/z	intensity
	0.56509	0			0.56509	1	127.605	0			0.60574	0	129.644	5
	0.56728	0			0.56728	0	127.64	3			0.60789	0	129.679	5
	0.56948	0			0.56948	0	127.675	3			0.61004	0	129.715	2
	0.57169	0			0.57169	1	127.71	15			0.61219	0	129.75	2
	0.5739	0			0.5739	0	127.746	35			0.61436	1	129.786	4
	0.57611	0			0.57611	0	127.781	51			0.61652	1	129.821	15
	0.57833	0			0.57833	0	127.816	91			0.61869	0	129.857	33
	0.58055	0			0.58055	0	127.851	94			0.62087	0	129.892	61
	0.58278	0			0.58278	0	127.886	165			0.62305	0	129.928	88
	0.58501	0			0.58501	0	127.921	216			0.62523	0	129.963	139
	0.58725	0			0.58725	0	127.957	262			0.62742	0	129.999	190
	0.58949	0			0.58949	0	127.992	246			0.62962	0	130.034	262
	0.59174	0			0.59174	0	128.027	132			0.63182	1	130.07	224
	0.59399	0			0.59399	1	128.062	82			0.63402	0	130.105	127
	0.59625	0			0.59625	0	128.097	43			0.63623	0	130.141	83
	0.59851	0			0.59851	0	128.132	19			0.63845	0	130.176	45
	0.60078	0			0.60078	0	128.168	15			0.64067	1	130.212	28
	0.60305	0			0.60305	0	128.203	5			0.64289	2	130.248	14
	0.60533	0			0.60533	0	128.238	9			0.64512	0	130.283	5
	0.60761	0			0.60761	1	128.273	3			0.64735	0	130.319	10
	0.60989	0			0.60989	0	128.309	7			0.64959	0	130.354	7
	0.61218	0			0.61218	0	128.344	7			0.65183	0	130.39	5
	0.61448	0			0.61448	0	128.379	5			0.65408	0	130.425	6
	0.61678	0			0.61678	0	128.414	6			0.65634	1	130.461	7
	0.61909	0			0.61909	0	128.45	4			0.65859	0	130.497	7
	0.6214	0			0.6214	0	128.485	6			0.66086	0	130.532	3
	0.62371	0			0.62371	0	128.52	4			0.66313	0	130.568	6
	0.62603	0			0.62603	0	128.555	4			0.6654	0	130.603	9
	0.62836	0			0.62836	0	128.591	2			0.66768	0	130.639	3
	0.63069	0			0.63069	0	128.626	3			0.66996	1	130.675	5
	0.63302	0			0.63302	0	128.661	3			0.67225	0	130.71	4
	0.63536	0			0.63536	0	128.696	7			0.67454	0	130.746	4
	0.63771	0			0.63771	2	128.732	8			0.67683	0	130.782	4
	0.64005	0			0.64005	0	128.767	4			0.67914	0	130.817	2
	0.64241	0			0.64241	1	128.802	17			0.68144	0	130.853	15
	0.64477	0			0.64477	0	128.838	25			0.68375	0	130.889	31
	0.64713	0			0.64713	1	128.873	31			0.68607	0	130.924	69
	0.6495	0			0.6495	0	128.908	34			0.68839	0	130.96	91
	0.65187	0			0.65187	0	128.943	33			0.69072	0	130.996	86
	0.65425	0			0.65425	0	128.979	47			0.69305	0	131.031	138
	0.65663	0			0.65663	0	129.014	26			0.69539	0	131.067	119
	0.65902	0			0.65902	0	129.049	27			0.69773	0	131.103	97
	0.66141	0			0.66141	0	129.085	14			0.70007	0	131.138	65
	0.66381	0			0.66381	0	129.12	3			0.70242	0	131.174	31
	0.66621	0			0.66621	1	129.155	9			0.70478	0	131.21	16
	0.66862	0			0.66862	0	129.191	6			0.70714	0	131.245	11
	0.67103	1			0.67103	0	129.226	7			0.7095	0	131.281	5
	0.67345	0			0.67345	0	129.261	3			0.71187	0	131.317	8
	0.67587	0			0.67587	0	129.297	6			0.71425	0	131.353	9
	0.6783	0			0.6783	1	129.332	5			0.71663	0	131.388	10
	0.68073	0			0.68073	2					0.71901	1	131.424	8
	0.68316	0			0.68316	2					0.7214	0	131.46	4
	0.68561	0			0.68561	2					0.7238	0
	0.68805	0			0.68805	0					0.72619	0
	0.6905	1			0.6905	1					0.7286	0
	0.69296	0			0.69296	0					0.73101	0
	0.69542	0			0.69542	0					0.73342	0
	0.69788	0			0.69788	0					0.73584	0
	0.70035	0			0.70035	1					0.73826	0
	0.70283	0			0.70283	0					0.74069	0
	0.70531	0			0.70531	0					0.74312	1
	0.70779	0			0.70779	0					0.74556	0
	0.71028	0			0.71028	0					0.74801	0
	0.71278	0			0.71278	1					0.75045	0
	0.71528	0			0.71528	0					0.75291	0
	0.71778	0			0.71778	0					0.75536	0
	0.72029	0			0.72029	0					0.75783	0
	0.7228	0			0.7228	1					0.76029	1
	0.72532	0			0.72532	0					0.76276	0
	0.72784	0			0.72784	0					0.76524	1
	0.73037	0			0.73037	0					0.76772	1
	0.7329	0			0.7329	0					0.77021	1
	0.73544	0			0.73544	0					0.7727	0
	0.73798	0			0.73798	0					0.7752	1
	0.74053	0			0.74053	1					0.7777	0
	0.74308	0			0.74308	0					0.78021	0
	0.74564	1			0.74564	0					0.78272	1
	0.7482	0			0.7482	0					0.78523	0
	0.75077	1			0.75077	0					0.78775	0
	0.75334	0			0.75334	0					0.79028	0
	0.75592	0			0.75592	1					0.79281	0
	0.7585	0			0.7585	0					0.79534	0
	0.76109	0			0.76109	0					0.79788	1
	0.76368	0			0.76368	0					0.80043	0
	0.76627	0			0.76627	0					0.80298	1
	0.76887	0			0.76887	1					0.80553	0
	0.77148	0			0.77148	1					0.80809	0
	0.77409	0			0.77409	0					0.81066	0
	0.7767	0			0.7767	0					0.81323	0
	0.77932	0			0.77932	0					0.8158	0
	0.78195	0			0.78195	0					0.81838	1
	0.78458	0			0.78458	0					0.82096	0
	0.78721	1			0.78721	0					0.82355	1
	0.78985	0			0.78985	0					0.82615	1
	0.7925	0			0.7925	1					0.82874	1
	0.79515	0			0.79515	0					0.83135	0
	0.7978	0			0.7978	0					0.83396	0
	0.80046	0			0.80046	0					0.83657	1
	0.80312	1			0.80312	0					0.83919	0
	0.80579	0			0.80579	1					0.84181	1
	0.80846	0			0.80846	0					0.84444	0
	0.81114	0			0.81114	2					0.84707	0
	0.81382	0			0.81382	0					0.84971	0
	0.81651	0			0.81651	1					0.85235	0
	0.8192	0			0.8192	1					0.855	0
	0.8219	1			0.8219	2					0.85765	0
	0.8246	0			0.8246	0					0.86031	0
	0.82731	0			0.82731	0					0.86297	0
	0.83002	0			0.83002	0					0.86563	0
	0.83274	0			0.83274	0					0.86831	1
	0.83546	0			0.83546	1					0.87098	0
	0.83819	0			0.83819	0					0.87366	1
	0.84092	0			0.84092	2					0.87635	1
	0.84366	0			0.84366	0					0.87904	0
	0.8464	0			0.8464	0					0.88173	0
	0.84914	0			0.84914	2					0.88444	0
	0.85189	0			0.85189	0					0.88714	0
	0.85465	0			0.85465	0					0.88985	3
	0.85741	0			0.85741	0					0.89257	1
	0.86017	0			0.86017	0					0.89529	0
	0.86294	0			0.86294	0					0.89801	0
	0.86572	1			0.86572	0					0.90074	0
	0.8685	0			0.8685	0					0.90348	0
	0.87128	0			0.87128	1					0.90622	0
	0.87407	0			0.87407	0					0.90896	0
	0.87687	0			0.87687	0					0.91171	3
	0.87967	0			0.87967	0					0.91446	1
	0.88247	0			0.88247	0					0.91722	0
	0.88528	0			0.88528	1					0.91999	1
	0.88809	0			0.88809	1					0.92275	0
	0.89091	0			0.89091	0					0.92553	1
	0.89373	0			0.89373	0					0.92831	0
	0.89656	0			0.89656	0					0.93109	1
	0.89939	0			0.89939	0					0.93388	0
	0.90223	0			0.90223	0					0.93667	1
	0.90507	0			0.90507	0					0.93947	0
	0.90792	0			0.90792	2					0.94227	1
	0.91077	0			0.91077	0					0.94508	1
	0.91363	0			0.91363	0					0.94789	1
	0.91649	0			0.91649	0					0.95071	0
	0.91936	0			0.91936	0					0.95353	1
	0.92223	1			0.92223	0					0.95636	0
	0.92511	0			0.92511	0					0.95919	1
	0.92799	0			0.92799	0					0.96203	1
	0.93087	0			0.93087	0					0.96487	0
	0.93377	0			0.93377	0					0.96771	1
	0.93666	0			0.93666	4					0.97056	0
	0.93956	0			0.93956	1					0.97342	0
	0.94247	0			0.94247	0					0.97628	0
	0.94538	0			0.94538	1					0.97915	0
	0.94829	0			0.94829	0					0.98202	1
	0.95121	0			0.95121	0					0.98489	0
	0.95414	0			0.95414	0					0.98777	0
	0.95707	0			0.95707	0					0.99066	1
	0.96	0			0.96	0					0.99355	1
	0.96294	0			0.96294	0					0.99644	1
	0.96588	0			0.96588	0					0.99934	1
	0.96883	0			0.96883	0					1.00225	1
	0.97179	0			0.97179	0					1.00516	0
	0.97475	0			0.97475	0					1.00807	0
	0.97771	0			0.97771	0					1.01099	0
	0.98068	0			0.98068	0					1.01392	0
	0.98365	0			0.98365	1					1.01685	0
	0.98663	0			0.98663	0					1.01978	0
	0.98961	0			0.98961	0					1.02272	1
	0.9926	0			0.9926	0					1.02566	1
	0.99559	0			0.99559	0					1.02861	1
	0.99859	0			0.99859	0					1.03156	0
	1.00159	0			1.00159	0					1.03452	2
	1.0046	0			1.0046	1					1.03749	1
	1.00761	0			1.00761	0					1.04045	1
	1.01063	0			1.01063	1					1.04343	1
	1.01365	0			1.01365	0					1.0464	0
	1.01668	0			1.01668	0					1.04939	0
	1.01971	0			1.01971	0					1.05237	0
	1.02274	0			1.02274	0					1.05537	0
	1.02578	0			1.02578	0					1.05836	1
	1.02883	0			1.02883	0					1.06137	0
	1.03188	1			1.03188	3					1.06437	1
	1.03494	0			1.03494	2					1.06738	1
	1.038	0			1.038	1					1.0704	0
	1.04106	0			1.04106	0					1.07342	2
	1.04413	0			1.04413	2					1.07645	2
	1.04721	0			1.04721	6					1.07948	7
	1.05029	3			1.05029	9					1.08252	2
	1.05337	0			1.05337	12					1.08556	2
	1.05646	2			1.05646	21					1.0886	1
	1.05955	0			1.05955	3					1.09165	1
	1.06265	0			1.06265	2					1.09471	0
	1.06576	0			1.06576	0					1.09777	2
	1.06886	1			1.06886	1					1.10083	2
	1.07198	0			1.07198	0					1.1039	4
	1.0751	0			1.0751	0					1.10698	0
	1.07822	0			1.07822	2					1.11006	0
	1.08135	0			1.08135	1					1.11314	1
	1.08448	0			1.08448	1					1.11623	1
	1.08762	0			1.08762	1					1.11933	0
	1.09076	0			1.09076	0					1.12243	1
	1.09391	0			1.09391	1					1.12553	0
	1.09706	0			1.09706	2					1.12864	0
	1.10022	0			1.10022	1					1.13175	2
	1.10338	0			1.10338	2					1.13487	1
	1.10655	0			1.10655	1					1.138	0
	1.10972	0			1.10972	1					1.14112	1
	1.11289	0			1.11289	1					1.14426	0
	1.11607	0			1.11607	1					1.1474	1
	1.11926	0			1.11926	2					1.15054	3
	1.12245	0			1.12245	0					1.15369	0
	1.12565	0			1.12565	0					1.15684	0
	1.12885	0			1.12885	1					1.16	0
	1.13205	0			1.13205	1					1.16316	0
	1.13526	0			1.13526	0					1.16633	2
	1.13848	0			1.13848	1					1.1695	0
	1.1417	0			1.1417	0					1.17268	0
	1.14492	0			1.14492	0					1.17586	1
	1.14815	0			1.14815	1					1.17904	0
	1.15139	0			1.15139	1					1.18224	1
	1.15463	1			1.15463	1					1.18543	0
	1.15787	0			1.15787	0					1.18863	2
	1.16112	0			1.16112	0					1.19184	2
	1.16437	0			1.16437	1					1.19505	0
	1.16763	0			1.16763	1					1.19827	1
	1.1709	0			1.1709	0					1.20149	0
	1.17416	0			1.17416	0					1.20471	0
	1.17744	0			1.17744	0					1.20794	1
	1.18071	0			1.18071	0					1.21118	1
	1.184	1			1.184	1					1.21442	1
	1.18729	0			1.18729	2					1.21767	0
	1.19058	0			1.19058	0					1.22092	0
	1.19388	1			1.19388	0					1.22417	0
	1.19718	0			1.19718	0					1.22743	1
	1.20048	0			1.20048	0					1.23069	0
	1.2038	0			1.2038	0					1.23396	1
	1.20711	0			1.20711	0					1.23724	1
	1.21043	0			1.21043	0					1.24052	0
	1.21376	0			1.21376	0					1.2438	3
	1.21709	0			1.21709	0					1.24709	3
	1.22043	1			1.22043	0					1.25038	1
	1.22377	0			1.22377	1					1.25368	3
	1.22711	1			1.22711	1					1.25699	0
	1.23046	0			1.23046	0					1.26029	1
	1.23382	0			1.23382	2					1.26361	1
	1.23718	0			1.23718	1					1.26693	0
	1.24055	0			1.24055	1					1.27025	0
	1.24392	0			1.24392	2					1.27358	0
	1.24729	0			1.24729	1					1.27691	0
	1.25067	0			1.25067	0					1.28025	1
	1.25405	0			1.25405	0					1.28359	1
	1.25744	0			1.25744	1					1.28694	0
	1.26084	0			1.26084	0					1.29029	0
	1.26424	1			1.26424	0					1.29364	1
	1.26764	0			1.26764	0					1.29701	0
	1.27105	0			1.27105	1					1.30037	2
	1.27446	0			1.27446	2					1.30374	1
	1.27788	0			1.27788	0					1.30712	3
	1.2813	0			1.2813	2					1.3105	0
	1.28473	0			1.28473	0					1.31389	1
	1.28816	0			1.28816	0					1.31728	1
	1.2916	0			1.2916	0					1.32067	2
	1.29504	0			1.29504	0					1.32408	0
	1.29849	1			1.29849	0					1.32748	1
	1.30194	0			1.30194	1					1.33089	0
	1.3054	1			1.3054	0					1.33431	0
	1.30886	1			1.30886	2					1.33773	1
	1.31233	0			1.31233	0					1.34115	0
	1.3158	0			1.3158	3					1.34458	1
	1.31928	2			1.31928	0					1.34802	0
	1.32276	1			1.32276	0					1.35146	0
	1.32624	1			1.32624	1					1.3549	2
	1.32974	0			1.32974	0					1.35835	0
	1.33323	0			1.33323	0					1.3618	1
	1.33673	0			1.33673	0					1.36526	2
	1.34024	1			1.34024	1					1.36873	2
	1.34375	0			1.34375	0					1.3722	3
	1.34726	0			1.34726	2					1.37567	1
	1.35078	1			1.35078	0					1.37915	2
	1.35431	0			1.35431	0					1.38263	0
	1.35784	0			1.35784	1					1.38612	2
	1.36137	0			1.36137	1					1.38961	0
	1.36491	0			1.36491	0					1.39311	1
	1.36845	1			1.36845	1					1.39661	4
	1.372	0			1.372	1					1.40012	1
	1.37556	0			1.37556	0					1.40363	2
	1.37911	0			1.37911	0					1.40715	1
	1.38268	0			1.38268	1					1.41067	0
	1.38625	0			1.38625	0					1.4142	0
	1.38982	0			1.38982	1					1.41773	0
	1.3934	0			1.3934	1					1.42127	1
	1.39698	1			1.39698	0					1.42481	2
	1.40057	0			1.40057	0					1.42836	0
	1.40416	0			1.40416	0					1.43191	3
	1.40776	0			1.40776	0					1.43546	1
	1.41136	0			1.41136	1					1.43903	1
	1.41497	1			1.41497	1					1.44259	0
	1.41858	0			1.41858	0					1.44616	1
	1.4222	0			1.4222	4					1.44974	0
	1.42582	1			1.42582	1					1.45332	2
	1.42944	0			1.42944	1					1.4569	1
	1.43307	0			1.43307	0					1.46049	0
	1.43671	1			1.43671	0					1.46409	2
	1.44035	0			1.44035	2					1.46769	2
	1.444	0			1.444	0					1.47129	1
	1.44765	0			1.44765	1					1.4749	1
	1.4513	0			1.4513	0					1.47852	2
	1.45496	0			1.45496	1					1.48214	2
	1.45863	0			1.45863	2					1.48576	2
	1.4623	0			1.4623	0					1.48939	0
	1.46597	0			1.46597	2					1.49303	2
	1.46965	0			1.46965	1					1.49667	0
	1.47334	0			1.47334	0					1.50031	1
	1.47703	0			1.47703	0					1.50396	2
	1.48072	0			1.48072	1					1.50761	1
	1.48442	0			1.48442	0					1.51127	1
	1.48812	0			1.48812	0					1.51493	0
	1.49183	0			1.49183	1					1.5186	1
	1.49554	0			1.49554	0					1.52227	1
	1.49926	0			1.49926	0					1.52595	1
	1.50298	0			1.50298	2					1.52963	0
	1.50671	0			1.50671	1					1.53332	2
	1.51045	0			1.51045	1					1.53701	0
	1.51418	0			1.51418	1					1.54071	1
	1.51793	0			1.51793	2					1.54441	0
	1.52167	0			1.52167	0					1.54812	0
	1.52542	0			1.52542	2					1.55183	0
	1.52918	0			1.52918	3					1.55555	0
	1.53294	0			1.53294	1					1.55927	2
	1.53671	0			1.53671	0					1.563	0
	1.54048	1			1.54048	0					1.56673	1
	1.54426	0			1.54426	0					1.57046	0
	1.54804	0			1.54804	1					1.57421	1
	1.55183	2			1.55183	2					1.57795	0
	1.55562	0			1.55562	0					1.5817	1
	1.55941	0			1.55941	0					1.58546	0
	1.56321	0			1.56321	0					1.58922	1
	1.56702	0			1.56702	0					1.59298	3
	1.57083	0			1.57083	0					1.59675	0
	1.57464	0			1.57464	3					1.60053	0
	1.57846	0			1.57846	0					1.60431	1
	1.58229	1			1.58229	0					1.60809	0
	1.58612	1			1.58612	0					1.61188	0
	1.58995	0			1.58995	0					1.61568	1
	1.59379	1			1.59379	2					1.61948	0
	1.59763	0			1.59763	0					1.62328	1
	1.60148	0			1.60148	0					1.62709	0
	1.60534	0			1.60534	1					1.6309	2
	1.6092	0			1.6092	1					1.63472	0
	1.61306	0			1.61306	1					1.63855	0
	1.61693	0			1.61693	1					1.64238	0
	1.6208	0			1.6208	0					1.64621	0
	1.62468	1			1.62468	0					1.65005	1
	1.62856	0			1.62856	0					1.65389	0
	1.63245	1			1.63245	1					1.65774	0
	1.63634	0			1.63634	1					1.66159	2
	1.64024	0			1.64024	2					1.66545	1
	1.64414	0			1.64414	0					1.66931	0
	1.64805	0			1.64805	2					1.67318	0
	1.65196	1			1.65196	1					1.67705	1
	1.65587	0			1.65587	0					1.68093	1
	1.6598	0			1.6598	1					1.68481	0
	1.66372	1			1.66372	0					1.6887	0
	1.66765	1			1.66765	1					1.69259	1
	1.67159	0			1.67159	0					1.69649	3
	1.67553	0			1.67553	0					1.70039	0
	1.67948	0			1.67948	0					1.70429	2
	1.68343	0			1.68343	0					1.7082	0
	1.68738	0			1.68738	1					1.71212	2
	1.69134	1			1.69134	0					1.71604	1
	1.69531	0			1.69531	2					1.71997	3
	1.69928	0			1.69928	0					1.7239	1
	1.70325	0			1.70325	0					1.72783	1
	1.70723	0			1.70723	1					1.73177	0
	1.71121	0			1.71121	1					1.73572	1
	1.7152	1			1.7152	0					1.73967	0
	1.7192	0			1.7192	1					1.74362	1
	1.7232	0			1.7232	0					1.74758	1
	1.7272	0			1.7272	2					1.75155	2
	1.73121	0			1.73121	1					1.75552	0
	1.73522	0			1.73522	1					1.75949	0
	1.73924	0			1.73924	0					1.76347	0
	1.74326	0			1.74326	0					1.76746	1
	1.74729	1			1.74729	1					1.77145	1
	1.75132	0			1.75132	2					1.77544	2
	1.75536	0			1.75536	1					1.77944	1
	1.7594	0			1.7594	1					1.78344	2
	1.76345	0			1.76345	3					1.78745	1
	1.7675	0			1.7675	1					1.79146	0
	1.77156	0			1.77156	0					1.79548	0
	1.77562	0			1.77562	0					1.7995	3
	1.77969	0			1.77969	1					1.80353	1
	1.78376	0			1.78376	1					1.80757	1
	1.78784	0			1.78784	1					1.8116	1
	1.79192	1			1.79192	3					1.81565	0
	1.796	0			1.796	1					1.81969	2
	1.80009	0			1.80009	1					1.82374	0
	1.80419	0			1.80419	1					1.8278	2
	1.80829	0			1.80829	0					1.83186	1
	1.8124	1			1.8124	0					1.83593	0
	1.81651	0			1.81651	0					1.84	1
	1.82062	1			1.82062	2					1.84408	1
	1.82474	0			1.82474	1					1.84816	1
	1.82886	0			1.82886	1					1.85225	0
	1.83299	0			1.83299	0					1.85634	1
	1.83713	0			1.83713	2					1.86043	1
	1.84127	0			1.84127	0					1.86453	2
	1.84541	0			1.84541	0					1.86864	1
	1.84956	0			1.84956	1					1.87275	1
	1.85371	1			1.85371	0					1.87687	2
	1.85787	0			1.85787	0					1.88099	1
	1.86204	0			1.86204	0					1.88511	0
	1.8662	0			1.8662	0					1.88924	1
	1.87038	0			1.87038	1					1.89338	1
	1.87455	0			1.87455	1					1.89752	2
	1.87874	0			1.87874	2					1.90166	0
	1.88292	0			1.88292	0					1.90581	1
	1.88712	0			1.88712	2					1.90996	2
	1.89131	0			1.89131	1					1.91412	2
	1.89552	0			1.89552	0					1.91829	2
	1.89972	0			1.89972	2					1.92246	0
	1.90394	0			1.90394	0					1.92663	0
	1.90815	0			1.90815	1					1.93081	1
	1.91237	0			1.91237	1					1.93499	1
	1.9166	0			1.9166	0					1.93918	0
	1.92083	0			1.92083	0					1.94337	0
	1.92507	0			1.92507	0					1.94757	0
	1.92931	1			1.92931	0					1.95177	0
	1.93355	0			1.93355	1					1.95598	1
	1.9378	0			1.9378	1					1.96019	0
	1.94206	0			1.94206	0					1.96441	1
	1.94632	0			1.94632	1					1.96863	1
	1.95058	0			1.95058	1					1.97286	1
	1.95485	0			1.95485	1					1.97709	1
	1.95913	0			1.95913	1					1.98133	5
	1.96341	1			1.96341	0					1.98557	0
	1.96769	0			1.96769	1					1.98982	0
	1.97198	0			1.97198	1					1.99407	4
	1.97627	0			1.97627	0					1.99833	0
	1.98057	0			1.98057	1					2.00259	3
	1.98488	0			1.98488	0					2.00685	1
	1.98919	1			1.98919	1					2.01113	0
	1.9935	0			1.9935	0					2.0154	0
	1.99782	0			1.99782	0					2.01968	1
	2.00214	0			2.00214	2					2.02397	4
	2.00647	1			2.00647	0					2.02826	2
	2.0108	0			2.0108	3					2.03255	3
	2.01514	2			2.01514	0					2.03685	2
	2.01948	1			2.01948	0					2.04116	2
	2.02383	1			2.02383	1					2.04547	0
	2.02818	0			2.02818	0					2.04978	6
	2.03254	0			2.03254	2					2.0541	7
	2.0369	1			2.0369	0					2.05843	11
	2.04126	9			2.04126	5					2.06276	22
	2.04564	20			2.04564	3					2.06709	20
	2.05001	3			2.05001	1					2.07143	23
	2.05439	0			2.05439	7					2.07577	40
	2.05878	1			2.05878	20					2.08012	20
	2.06317	1			2.06317	7					2.08448	8
	2.06756	0			2.06756	0					2.08883	2
	2.07197	0			2.07197	1					2.0932	5
	2.07637	0			2.07637	1					2.09757	2
	2.08078	0			2.08078	1					2.10194	2
	2.0852	1			2.0852	0					2.10632	3
	2.08962	0			2.08962	0					2.1107	1
	2.09404	1			2.09404	1					2.11509	1
	2.09847	0			2.09847	1					2.11948	2
	2.1029	0			2.1029	1					2.12388	3
	2.10734	0			2.10734	1					2.12828	3
	2.11179	1			2.11179	2					2.13269	0
	2.11624	0			2.11624	0					2.1371	0
	2.12069	1			2.12069	0					2.14152	2
	2.12515	0			2.12515	0					2.14594	0
	2.12961	1			2.12961	0					2.15036	0
	2.13408	2			2.13408	0					2.1548	2
	2.13855	1			2.13855	0					2.15923	4
	2.14303	0			2.14303	0					2.16367	1
	2.14751	0			2.14751	0					2.16812	2
	2.152	0			2.152	3					2.17257	3
	2.15649	0			2.15649	0					2.17703	1
	2.16099	0			2.16099	0					2.18149	0
	2.16549	0			2.16549	2					2.18595	0
	2.17	0			2.17	3					2.19042	0
	2.17451	0			2.17451	1					2.1949	1
	2.17903	0			2.17903	0					2.19938	0
	2.18355	1			2.18355	2					2.20386	0
	2.18807	0			2.18807	0					2.20835	0
	2.1926	1			2.1926	1					2.21285	0
	2.19714	0			2.19714	0					2.21735	3
	2.20168	0			2.20168	0					2.22185	2
	2.20623	0			2.20623	0					2.22636	1
	2.21078	0			2.21078	0					2.23087	2
	2.21533	1			2.21533	0					2.23539	1
	2.21989	0			2.21989	3					2.23992	1
	2.22446	0			2.22446	1					2.24445	0
	2.22903	0			2.22903	1					2.24898	2
	2.2336	0			2.2336	0					2.25352	1
	2.23818	0			2.23818	1					2.25806	1
	2.24276	1			2.24276	2					2.26261	1
	2.24735	0			2.24735	0					2.26716	2
	2.25195	0			2.25195	1					2.27172	2
	2.25655	1			2.25655	2					2.27628	1
	2.26115	0			2.26115	0					2.28085	5
	2.26576	0			2.26576	1					2.28542	0
	2.27037	0			2.27037	1					2.29	1
	2.27499	1			2.27499	0					2.29458	1
	2.27961	0			2.27961	0					2.29917	3
	2.28424	0			2.28424	1					2.30376	1
	2.28887	0			2.28887	1					2.30836	0
	2.29351	0			2.29351	0					2.31296	2
	2.29815	0			2.29815	0					2.31757	1
	2.3028	1			2.3028	2					2.32218	1
	2.30745	0			2.30745	0					2.32679	1
	2.31211	0			2.31211	1					2.33141	5
	2.31677	0			2.31677	1					2.33604	0
	2.32144	2			2.32144	0					2.34067	1
	2.32611	0			2.32611	1					2.34531	1
	2.33078	0			2.33078	1					2.34995	1
	2.33547	0			2.33547	0					2.35459	0
	2.34015	0			2.34015	0					2.35924	2
	2.34484	1			2.34484	0					2.3639	1
	2.34954	0			2.34954	0					2.36856	5
	2.35424	0			2.35424	2					2.37322	1
	2.35894	0			2.35894	0					2.37789	1
	2.36365	0			2.36365	0					2.38257	1
	2.36837	1			2.36837	0					2.38725	1
	2.37309	0			2.37309	2					2.39193	3
	2.37781	0			2.37781	1					2.39662	2
	2.38254	0			2.38254	2					2.40131	2
	2.38728	0			2.38728	0					2.40601	0
	2.39201	0			2.39201	1					2.41072	0
	2.39676	0			2.39676	1					2.41542	0
	2.40151	0			2.40151	1					2.42014	1
	2.40626	0			2.40626	2					2.42486	1
	2.41102	0			2.41102	2					2.42958	1
	2.41578	0			2.41578	0					2.43431	0
	2.42055	2			2.42055	0					2.43904	1
	2.42532	0			2.42532	0					2.44378	0
	2.4301	1			2.4301	1					2.44852	4
	2.43488	0			2.43488	0					2.45327	1
	2.43967	0			2.43967	0					2.45802	1
	2.44446	0			2.44446	0					2.46278	1
	2.44926	1			2.44926	1					2.46754	0
	2.45406	2			2.45406	1					2.47231	1
	2.45887	0			2.45887	1					2.47708	2
	2.46368	1			2.46368	0					2.48185	0
	2.4685	0			2.4685	1					2.48664	2
	2.47332	1			2.47332	0					2.49142	0
	2.47814	0			2.47814	0					2.49621	3
	2.48298	0			2.48298	1					2.50101	2
	2.48781	0			2.48781	0					2.50581	1
	2.49265	0			2.49265	0					2.51062	1
	2.4975	0			2.4975	2					2.51543	0
	2.50235	0			2.50235	0					2.52024	2
	2.5072	0			2.5072	1					2.52506	3
	2.51206	0			2.51206	1					2.52989	1
	2.51693	1			2.51693	0					2.53472	0
	2.5218	1			2.5218	1					2.53955	0
	2.52667	0			2.52667	0					2.54439	2
	2.53155	0			2.53155	0					2.54924	1
	2.53644	1			2.53644	1					2.55409	1
	2.54132	0			2.54132	0					2.55894	0
	2.54622	0			2.54622	1					2.5638	1
	2.55112	0			2.55112	1					2.56867	0
	2.55602	1			2.55602	1					2.57353	0
	2.56093	0			2.56093	0					2.57841	1
	2.56584	0			2.56584	3					2.58329	2
	2.57076	0			2.57076	0					2.58817	1
	2.57568	0			2.57568	1					2.59306	0
	2.58061	0			2.58061	0					2.59795	2
	2.58554	0			2.58554	0					2.60285	1
	2.59048	0			2.59048	0					2.60775	0
	2.59542	0			2.59542	0					2.61266	0
	2.60037	1			2.60037	1					2.61757	2
	2.60532	0			2.60532	0					2.62249	0
	2.61028	0			2.61028	1					2.62741	0
	2.61524	0			2.61524	0					2.63234	2
	2.62021	0			2.62021	0					2.63727	1
	2.62518	0			2.62518	0					2.64221	2
	2.63015	0			2.63015	0					2.64715	2
	2.63514	0			2.63514	0					2.6521	1
	2.64012	1			2.64012	1					2.65705	1
	2.64511	0			2.64511	0					2.66201	3
	2.65011	1			2.65011	1					2.66697	0
	2.65511	0			2.65511	1					2.67194	1
	2.66011	0			2.66011	0					2.67691	2
	2.66512	0			2.66512	0					2.68188	2
	2.67014	0			2.67014	0					2.68686	0
	2.67516	0			2.67516	0					2.69185	3
	2.68018	0			2.68018	0					2.69684	0
	2.68521	1			2.68521	1					2.70184	2
	2.69024	0			2.69024	2					2.70684	0
	2.69528	0			2.69528	0					2.71184	2
	2.70033	0			2.70033	0					2.71685	1
	2.70538	1			2.70538	1					2.72187	1
	2.71043	0			2.71043	0					2.72689	3
	2.71549	0			2.71549	1					2.73191	1
	2.72055	0			2.72055	1					2.73694	0
	2.72562	0			2.72562	1					2.74197	2
	2.73069	0			2.73069	0					2.74701	1
	2.73577	0			2.73577	2					2.75206	0
	2.74085	1			2.74085	1					2.75711	3
	2.74594	0			2.74594	0					2.76216	4
	2.75103	0			2.75103	1					2.76722	3
	2.75613	1			2.75613	1					2.77228	2
	2.76123	0			2.76123	1					2.77735	1
	2.76634	0			2.76634	2					2.78242	0
	2.77145	1			2.77145	0					2.7875	1
	2.77657	0			2.77657	1					2.79258	1
	2.78169	0			2.78169	0					2.79767	2
	2.78681	1			2.78681	2					2.80277	2
	2.79194	0			2.79194	0					2.80786	2
	2.79708	0			2.79708	0					2.81297	2
	2.80222	1			2.80222	1					2.81807	0
	2.80737	2			2.80737	2					2.82318	3
	2.81252	0			2.81252	1					2.8283	0
	2.81767	0			2.81767	4					2.83342	2
	2.82283	0			2.82283	1					2.83855	2
	2.828	2			2.828	0					2.84368	1
	2.83317	0			2.83317	1					2.84882	3
	2.83834	0			2.83834	1					2.85396	0
	2.84352	0			2.84352	2					2.85911	0
	2.8487	0			2.8487	1					2.86426	3
	2.85389	0			2.85389	1					2.86941	3
	2.85909	0			2.85909	1					2.87457	0
	2.86429	0			2.86429	2					2.87974	2
	2.86949	0			2.86949	3					2.88491	2
	2.8747	0			2.8747	2					2.89008	1
	2.87991	0			2.87991	0					2.89526	2
	2.88513	0			2.88513	0					2.90045	0
	2.89035	0			2.89035	0					2.90564	1
	2.89558	1			2.89558	1					2.91083	4
	2.90081	0			2.90081	0					2.91603	2
	2.90605	0			2.90605	1					2.92124	2
	2.91129	0			2.91129	0					2.92645	3
	2.91654	0			2.91654	0					2.93166	1
	2.92179	0			2.92179	1					2.93688	2
	2.92705	0			2.92705	1					2.9421	1
	2.93231	0			2.93231	1					2.94733	2
	2.93757	0			2.93757	0					2.95257	1
	2.94285	0			2.94285	1					2.95781	1
	2.94812	1			2.94812	0					2.96305	0
	2.9534	0			2.9534	1					2.9683	1
	2.95869	2			2.95869	0					2.97355	1
	2.96398	0			2.96398	0					2.97881	1
	2.96927	0			2.96927	0					2.98407	1
	2.97457	0			2.97457	1					2.98934	0
	2.97988	0			2.97988	2					2.99461	1
	2.98519	0			2.98519	0					2.99989	0
	2.9905	0			2.9905	0					3.00517	2
	2.99582	0			2.99582	1					3.01046	1
	3.00115	0			3.00115	1					3.01575	1
	3.00648	0			3.00648	2					3.02105	1
	3.01181	0			3.01181	0					3.02635	1
	3.01715	0			3.01715	0					3.03166	1
	3.02249	0			3.02249	0					3.03697	1
	3.02784	0			3.02784	0					3.04228	0
	3.0332	0			3.0332	1					3.0476	3
	3.03855	1			3.03855	1					3.05293	2
	3.04392	0			3.04392	0					3.05826	1
	3.04929	0			3.04929	0					3.0636	4
	3.05466	0			3.05466	0					3.06894	0
	3.06004	0			3.06004	1					3.07428	1
	3.06542	1			3.06542	2					3.07963	0
	3.07081	1			3.07081	2					3.08499	1
	3.0762	2			3.0762	1					3.09035	3
	3.0816	0			3.0816	0					3.09571	0
	3.087	0			3.087	0					3.10108	1
	3.0924	0			3.0924	2					3.10646	2
	3.09782	0			3.09782	0					3.11184	1
	3.10323	0			3.10323	1					3.11722	0
	3.10865	0			3.10865	0					3.12261	1
	3.11408	0			3.11408	1					3.12801	0
	3.11951	0			3.11951	1					3.1334	2
	3.12495	0			3.12495	0					3.13881	1
	3.13039	0			3.13039	1					3.14422	1
	3.13583	0			3.13583	0					3.14963	3
	3.14128	0			3.14128	1					3.15505	2
	3.14674	0			3.14674	0					3.16047	1
	3.1522	1			3.1522	1					3.1659	1
	3.15766	0			3.15766	0					3.17133	2
	3.16313	0			3.16313	2					3.17677	3
	3.16861	0			3.16861	1					3.18221	0
	3.17408	0			3.17408	2					3.18766	1
	3.17957	0			3.17957	0					3.19311	0
	3.18506	0			3.18506	1					3.19857	0
	3.19055	0			3.19055	1					3.20403	1
	3.19605	0			3.19605	2					3.2095	1
	3.20155	0			3.20155	0					3.21497	3
	3.20706	0			3.20706	0					3.22045	1
	3.21258	1			3.21258	0					3.22593	1
	3.21809	0			3.21809	1					3.23142	0
	3.22362	0			3.22362	0					3.23691	3
	3.22914	0			3.22914	0					3.24241	0
	3.23468	1			3.23468	0					3.24791	2
	3.24021	0			3.24021	2					3.25341	0
	3.24576	0			3.24576	0					3.25892	1
	3.2513	0			3.2513	0					3.26444	0
	3.25685	1			3.25685	1					3.26996	0
	3.26241	0			3.26241	0					3.27548	1
	3.26797	1			3.26797	1					3.28101	3
	3.27354	0			3.27354	0					3.28655	1
	3.27911	0			3.27911	0					3.29209	1
	3.28469	1			3.28469	1					3.29763	1
	3.29027	0			3.29027	1					3.30318	1
	3.29585	0			3.29585	2					3.30874	1
	3.30144	0			3.30144	1					3.3143	1
	3.30704	0			3.30704	0					3.31986	3
	3.31264	0			3.31264	1					3.32543	1
	3.31824	0			3.31824	0					3.33101	0
	3.32385	1			3.32385	1					3.33658	2
	3.32947	0			3.32947	3					3.34217	0
	3.33509	0			3.33509	1					3.34776	3
	3.34071	0			3.34071	1					3.35335	1
	3.34634	0			3.34634	0					3.35895	1
	3.35198	0			3.35198	1					3.36455	1
	3.35761	0			3.35761	1					3.37016	1
	3.36326	0			3.36326	0					3.37577	1
	3.36891	0			3.36891	2					3.38139	4
	3.37456	0			3.37456	0					3.38701	1
	3.38022	1			3.38022	1					3.39264	3
	3.38588	0			3.38588	2					3.39827	3
	3.39155	0			3.39155	2					3.40391	3
	3.39722	0			3.39722	0					3.40955	0
	3.4029	0			3.4029	0					3.4152	3
	3.40858	0			3.40858	0					3.42085	3
	3.41427	0			3.41427	0					3.42651	2
	3.41996	0			3.41996	0					3.43217	1
	3.42566	0			3.42566	1					3.43784	1
	3.43136	1			3.43136	1					3.44351	3
	3.43707	0			3.43707	0					3.44918	3
	3.44278	1			3.44278	2					3.45486	6
	3.4485	0			3.4485	0					3.46055	2
	3.45422	0			3.45422	0					3.46624	1
	3.45994	0			3.45994	0					3.47194	0
	3.46567	1			3.46567	1					3.47764	2
	3.47141	1			3.47141	1					3.48334	0
	3.47715	0			3.47715	0					3.48905	0
	3.48289	0			3.48289	1					3.49477	2
	3.48864	0			3.48864	1					3.50049	1
	3.4944	2			3.4944	1					3.50621	2
	3.50016	0			3.50016	0					3.51194	2
	3.50592	0			3.50592	0					3.51768	2
	3.51169	0			3.51169	1					3.52341	0
	3.51747	0			3.51747	1					3.52916	1
	3.52325	0			3.52325	0					3.53491	1
	3.52903	0			3.52903	1					3.54066	5
	3.53482	1			3.53482	1					3.54642	2
	3.54061	0			3.54061	1					3.55218	2
	3.54641	0			3.54641	1					3.55795	1
	3.55222	1			3.55222	1					3.56373	2
	3.55802	1			3.55802	0					3.5695	1
	3.56384	0			3.56384	0					3.57529	2
	3.56966	0			3.56966	2					3.58108	1
	3.57548	0			3.57548	1					3.58687	1
	3.58131	0			3.58131	0					3.59267	2
	3.58714	0			3.58714	0					3.59847	3
	3.59298	2			3.59298	3					3.60428	2
	3.59882	0			3.59882	1					3.61009	2
	3.60466	1			3.60466	2					3.61591	2
	3.61052	3			3.61052	0					3.62173	2
	3.61637	0			3.61637	1					3.62755	1
	3.62223	0			3.62223	0					3.63339	4
	3.6281	0			3.6281	1					3.63922	2
	3.63397	0			3.63397	0					3.64506	0
	3.63985	0			3.63985	0					3.65091	1
	3.64573	0			3.64573	2					3.65676	2
	3.65161	1			3.65161	1					3.66262	1
	3.6575	0			3.6575	1					3.66848	1
	3.6634	0			3.6634	2					3.67434	2
	3.6693	1			3.6693	0					3.68021	4
	3.67521	1			3.67521	0					3.68609	5
	3.68112	0			3.68112	0					3.69197	0
	3.68703	0			3.68703	1					3.69786	2
	3.69295	0			3.69295	1					3.70375	0
	3.69887	0			3.69887	1					3.70964	0
	3.7048	0			3.7048	2					3.71554	1
	3.71074	0			3.71074	0					3.72144	1
	3.71668	0			3.71668	1					3.72735	5
	3.72262	1			3.72262	0					3.73327	1
	3.72857	0			3.72857	0					3.73919	2
	3.73452	1			3.73452	0					3.74511	0
	3.74048	0			3.74048	2					3.75104	1
	3.74644	0			3.74644	1					3.75697	1
	3.75241	0			3.75241	0					3.76291	4
	3.75838	0			3.75838	0					3.76886	0
	3.76436	0			3.76436	0					3.7748	4
	3.77034	0			3.77034	0					3.78076	3
	3.77633	0			3.77633	0					3.78672	2
	3.78232	0			3.78232	1					3.79268	1
	3.78832	1			3.78832	1					3.79865	3
	3.79432	0			3.79432	0					3.80462	2
	3.80033	0			3.80033	1					3.8106	1
	3.80634	0			3.80634	0					3.81658	5
	3.81236	0			3.81236	0					3.82257	1
	3.81838	0			3.81838	4					3.82856	2
	3.8244	1			3.8244	2					3.83456	2
	3.83043	0			3.83043	2					3.84056	1
	3.83647	1			3.83647	1					3.84656	1
	3.84251	0			3.84251	0					3.85258	2
	3.84855	0			3.84855	3					3.85859	1
	3.85461	2			3.85461	2					3.86461	0
	3.86066	0			3.86066	0					3.87064	3
	3.86672	0			3.86672	1					3.87667	3
	3.87278	1			3.87278	1					3.88271	0
	3.87885	0			3.87885	0					3.88875	2
	3.88493	0			3.88493	0					3.89479	1
	3.89101	0			3.89101	0					3.90084	2
	3.89709	1			3.89709	1					3.9069	1
	3.90318	0			3.90318	0					3.91296	3
	3.90927	0			3.90927	0					3.91902	1
	3.91537	0			3.91537	2					3.92509	0
	3.92148	1			3.92148	0					3.93117	0
	3.92758	0			3.92758	2					3.93725	0
	3.9337	0			3.9337	0					3.94333	1
	3.93982	0			3.93982	1					3.94942	1
	3.94594	0			3.94594	0					3.95552	0
	3.95207	1			3.95207	2					3.96162	1
	3.9582	0			3.9582	0					3.96772	3
	3.96433	2			3.96433	0					3.97383	0
	3.97048	1			3.97048	1					3.97994	2
	3.97662	1			3.97662	1					3.98606	6
	3.98278	4			3.98278	1					3.99218	2
	3.98893	2			3.98893	1					3.99831	4
	3.99509	3			3.99509	2					4.00445	5
	4.00126	6			4.00126	3					4.01058	10
	4.00743	16			4.00743	5					4.01673	10
	4.01361	19			4.01361	9					4.02287	20
	4.01979	41			4.01979	17					4.02903	76
	4.02597	63			4.02597	46					4.03518	750
	4.03216	757			4.03216	617					4.04135	2875
	4.03836	3945			4.03836	1663					4.04751	321
	4.04456	915			4.04456	127					4.05369	33
	4.05076	64			4.05076	17					4.05986	22
	4.05697	21			4.05697	6					4.06604	63
	4.06319	8			4.06319	3					4.07223	20
	4.06941	9			4.06941	0					4.07842	8
	4.07563	9			4.07563	5					4.08462	2
	4.08186	7			4.08186	3					4.09082	6
	4.0881	7			4.0881	8					4.09703	4
	4.09433	14			4.09433	2					4.10324	9
	4.10058	14			4.10058	1					4.10945	5
	4.10683	6			4.10683	4					4.11567	5
	4.11308	9			4.11308	3					4.1219	12
	4.11934	8			4.11934	3					4.12813	8
	4.1256	3			4.1256	2					4.13436	6
	4.13187	5			4.13187	3					4.1406	8
	4.13814	8			4.13814	7					4.14685	7
	4.14442	12			4.14442	4					4.1531	4
	4.1507	6			4.1507	5					4.15935	5
	4.15699	5			4.15699	3					4.16561	3
	4.16328	3			4.16328	1					4.17188	7
	4.16958	9			4.16958	5					4.17815	6
	4.17588	3			4.17588	0					4.18442	2
	4.18219	4			4.18219	1					4.1907	2
	4.1885	5			4.1885	1					4.19698	5
	4.19481	5			4.19481	3					4.20327	3
	4.20113	1			4.20113	4					4.20957	3
	4.20746	3			4.20746	2					4.21587	4
	4.21379	3			4.21379	4					4.22217	6
	4.22013	5			4.22013	2					4.22848	4
	4.22647	2			4.22647	1					4.23479	3
	4.23281	4			4.23281	3					4.24111	11
	4.23916	8			4.23916	7					4.24743	1
	4.24552	6			4.24552	3					4.25376	5
	4.25188	5			4.25188	4					4.26009	9
	4.25824	7			4.25824	0					4.26643	3
	4.26461	7			4.26461	0					4.27277	4
	4.27099	2			4.27099	3					4.27912	2
	4.27736	2			4.27736	3					4.28547	4
	4.28375	6			4.28375	2					4.29183	5
	4.29014	2			4.29014	2					4.29819	7
	4.29653	9			4.29653	3					4.30455	6
	4.30293	4			4.30293	3					4.31093	8
	4.30933	5			4.30933	2					4.3173	4
	4.31574	5			4.31574	2					4.32368	5
	4.32215	2			4.32215	2					4.33007	2
	4.32857	3			4.32857	1					4.33646	4
	4.33499	5			4.33499	2					4.34286	2
	4.34142	3			4.34142	4					4.34926	5
	4.34785	4			4.34785	1					4.35566	5
	4.35429	8			4.35429	4					4.36207	5
	4.36073	3			4.36073	4					4.36849	4
	4.36718	8			4.36718	4					4.37491	1
	4.37363	4			4.37363	2					4.38133	3
	4.38009	1			4.38009	1					4.38776	4
	4.38655	2			4.38655	2					4.3942	5
	4.39302	2			4.39302	1					4.40063	10
	4.39949	11			4.39949	0					4.40708	3
	4.40596	7			4.40596	0					4.41353	4
	4.41244	4			4.41244	2					4.41998	2
	4.41893	3			4.41893	0					4.42644	3
	4.42542	0			4.42542	5					4.43291	4
	4.43192	3			4.43192	1					4.43937	7
	4.43842	4			4.43842	5					4.44585	4
	4.44492	4			4.44492	1					4.45233	3
	4.45143	4			4.45143	1					4.45881	2
	4.45794	2			4.45794	1					4.4653	4
	4.46446	5			4.46446	1					4.47179	2
	4.47099	10			4.47099	2					4.47829	4
	4.47752	2			4.47752	6					4.48479	6
	4.48405	6			4.48405	1					4.4913	1
	4.49059	6			4.49059	1					4.49781	3
	4.49713	6			4.49713	2					4.50433	9
	4.50368	7			4.50368	3					4.51085	5
	4.51024	8			4.51024	4					4.51738	3
	4.51679	4			4.51679	3					4.52391	6
	4.52336	4			4.52336	2					4.53044	2
	4.52992	5			4.52992	6					4.53699	3
	4.5365	1			4.5365	0					4.54353	5
	4.54307	6			4.54307	5					4.55008	1
	4.54966	4			4.54966	1					4.55664	2
	4.55624	7			4.55624	2					4.5632	7
	4.56284	5			4.56284	3					4.56977	5
	4.56943	4			4.56943	1					4.57634	4
	4.57603	2			4.57603	5					4.58291	2
	4.58264	2			4.58264	4					4.58949	5
	4.58925	4			4.58925	5					4.59608	9
	4.59587	8			4.59587	2					4.60267	0
	4.60249	2			4.60249	2					4.60926	3
	4.60912	2			4.60912	2					4.61586	4
	4.61575	7			4.61575	2					4.62247	3
	4.62238	7			4.62238	0					4.62908	6
	4.62902	5			4.62902	3					4.63569	3
	4.63567	4			4.63567	6					4.64231	3
	4.64232	4			4.64232	3					4.64894	5
	4.64897	3			4.64897	1					4.65557	4
	4.65563	5			4.65563	3					4.6622	3
	4.6623	5			4.6623	1					4.66884	5
	4.66897	6			4.66897	2					4.67548	4
	4.67564	7			4.67564	3					4.68213	5
	4.68232	7			4.68232	2					4.68878	3
	4.689	1			4.689	2					4.69544	1
	4.69569	5			4.69569	4					4.7021	6
	4.70239	4			4.70239	1					4.70877	0
	4.70908	2			4.70908	3					4.71545	5
	4.71579	4			4.71579	5					4.72212	3
	4.7225	3			4.7225	9					4.72881	1
	4.72921	5			4.72921	3					4.73549	4
	4.73593	3			4.73593	3					4.74219	7
	4.74265	5			4.74265	2					4.74888	3
	4.74938	5			4.74938	4					4.75558	2
	4.75611	3			4.75611	4					4.76229	6
	4.76285	5			4.76285	3					4.769	7
	4.76959	4			4.76959	5					4.77572	4
	4.77633	3			4.77633	3					4.78244	3
	4.78309	6			4.78309	5					4.78917	5
	4.78984	7			4.78984	2					4.7959	1
	4.7966	7			4.7966	1					4.80263	4
	4.80337	4			4.80337	1					4.80938	5
	4.81014	3			4.81014	4					4.81612	1
	4.81692	5			4.81692	2					4.82287	5
	4.8237	4			4.8237	2					4.82963	7
	4.83048	5			4.83048	3					4.83639	4
	4.83727	3			4.83727	4					4.84315	2
	4.84407	7			4.84407	5					4.84992	1
	4.85087	5			4.85087	2					4.8567	5
	4.85767	4			4.85767	1					4.86348	3
	4.86448	5			4.86448	3					4.87026	6
	4.8713	5			4.8713	3					4.87705	7
	4.87812	5			4.87812	4					4.88385	3
	4.88494	5			4.88494	5					4.89065	6
	4.89177	6			4.89177	1					4.89745	3
	4.8986	4			4.8986	1					4.90426	3
	4.90544	2			4.90544	4					4.91107	5
	4.91229	1			4.91229	4					4.91789	4
	4.91914	2			4.91914	6					4.92471	6
	4.92599	6			4.92599	2					4.93154	6
	4.93285	4			4.93285	2					4.93838	5
	4.93971	2			4.93971	1					4.94521	6
	4.94658	6			4.94658	4					4.95206	7
	4.95345	5			4.95345	1					4.95891	2
	4.96033	3			4.96033	4					4.96576	3
	4.96721	6			4.96721	5					4.97262	7
	4.9741	4			4.9741	5					4.97948	3
	4.98099	2			4.98099	1					4.98635	5
	4.98789	6			4.98789	2					4.99322	3
	4.99479	0			4.99479	6					5.00009	4
	5.00169	3			5.00169	2					5.00698	3
	5.0086	4			5.0086	4					5.01386	8
	5.01552	6			5.01552	1					5.02075	1
	5.02244	3			5.02244	2					5.02765	4
	5.02937	3			5.02937	4					5.03455	4
	5.0363	8			5.0363	0					5.04146	3
	5.04323	5			5.04323	0					5.04837	5
	5.05017	1			5.05017	0					5.05529	7
	5.05712	4			5.05712	2					5.06221	10
	5.06407	5			5.06407	2					5.06913	6
	5.07102	3			5.07102	0					5.07606	2
	5.07798	3			5.07798	1					5.083	4
	5.08495	6			5.08495	1					5.08994	3
	5.09192	3			5.09192	2					5.09688	3
	5.09889	7			5.09889	0					5.10383	2
	5.10587	6			5.10587	5					5.11079	2
	5.11285	2			5.11285	2					5.11775	4
	5.11984	5			5.11984	0					5.12471	0
	5.12684	4			5.12684	6					5.13168	8
	5.13384	5			5.13384	2					5.13866	5
	5.14084	3			5.14084	1					5.14563	6
	5.14785	4			5.14785	1					5.15262	4
	5.15486	7			5.15486	3					5.15961	7
	5.16188	7			5.16188	1					5.1666	1
	5.1689	3			5.1689	8					5.1736	5
	5.17593	5			5.17593	4					5.1806	5
	5.18296	4			5.18296	2					5.18761	4
	5.19	2			5.19	0					5.19462	4
	5.19704	2			5.19704	4					5.20164	1
	5.20409	3			5.20409	2					5.20867	7
	5.21114	1			5.21114	2					5.21569	4
	5.21819	3			5.21819	2					5.22273	3
	5.22525	4			5.22525	4					5.22976	6
	5.23232	2			5.23232	2					5.23681	6
	5.23939	4			5.23939	1					5.24385	4
	5.24647	4			5.24647	4					5.25091	3
	5.25355	2			5.25355	4					5.25796	4
	5.26063	2			5.26063	1					5.26502	7
	5.26772	2			5.26772	0					5.27209	2
	5.27482	2			5.27482	3					5.27916	4
	5.28192	4			5.28192	4					5.28624	5
	5.28902	5			5.28902	2					5.29332	2
	5.29613	1			5.29613	3					5.30041	9
	5.30325	4			5.30325	0					5.3075	7
	5.31037	7			5.31037	3					5.31459	6
	5.31749	4			5.31749	4					5.32169	6
	5.32462	5			5.32462	1					5.3288	5
	5.33175	4			5.33175	6					5.33591	3
	5.33889	6			5.33889	3					5.34302	5
	5.34604	5			5.34604	3					5.35014	9
	5.35319	5			5.35319	1					5.35727	3
	5.36034	4			5.36034	2					5.3644	6
	5.3675	3			5.3675	5					5.37153	7
	5.37466	2			5.37466	4					5.37867	4
	5.38183	6			5.38183	2					5.38582	3
	5.389	3			5.389	2					5.39297	4
	5.39618	3			5.39618	3					5.40012	3
	5.40336	5			5.40336	2					5.40728	6
	5.41055	3			5.41055	1					5.41444	5
	5.41774	6			5.41774	2					5.42161	5
	5.42494	4			5.42494	2					5.42879	6
	5.43214	6			5.43214	1					5.43597	4
	5.43934	1			5.43934	1					5.44315	3
	5.44655	3			5.44655	0					5.45034	3
	5.45377	2			5.45377	5					5.45753	5
	5.46099	2			5.46099	1					5.46473	6
	5.46822	9			5.46822	2					5.47193	1
	5.47545	8			5.47545	1					5.47914	3
	5.48268	4			5.48268	3					5.48635	10
	5.48992	3			5.48992	3					5.49357	4
	5.49717	8			5.49717	2					5.50079	4
	5.50442	5			5.50442	4					5.50802	3
	5.51167	0			5.51167	2					5.51525	4
	5.51893	6			5.51893	4					5.52249	3
	5.5262	4			5.5262	3					5.52973	2
	5.53347	4			5.53347	1					5.53697	9
	5.54074	5			5.54074	1					5.54423	5
	5.54802	9			5.54802	3					5.55148	4
	5.5553	6			5.5553	4					5.55874	4
	5.56259	3			5.56259	1					5.56601	4
	5.56989	5			5.56989	2					5.57328	4
	5.57718	5			5.57718	3					5.58056	6
	5.58449	4			5.58449	3					5.58784	3
	5.5918	6			5.5918	2					5.59512	2
	5.59911	5			5.59911	3					5.60241	6
	5.60643	4			5.60643	1					5.60971	3
	5.61375	1			5.61375	2					5.61701	3
	5.62108	5			5.62108	0					5.62431	3
	5.62841	3			5.62841	0					5.63162	3
	5.63575	6			5.63575	2					5.63894	3
	5.64309	6			5.64309	6					5.64626	3
	5.65043	2			5.65043	0					5.65358	7
	5.65779	1			5.65779	3					5.66091	5
	5.66514	5			5.66514	2					5.66824	4
	5.6725	6			5.6725	1					5.67558	1
	5.67987	5			5.67987	1					5.68293	4
	5.68724	3			5.68724	6					5.69027	5
	5.69462	6			5.69462	2					5.69763	3
	5.702	2			5.702	1					5.70499	7
	5.70938	7			5.70938	2					5.71235	5
	5.71677	5			5.71677	1					5.71972	6
	5.72417	3			5.72417	3					5.72709	6
	5.73157	3			5.73157	1					5.73447	6
	5.73897	2			5.73897	3					5.74185	3
	5.74638	2			5.74638	5					5.74924	4
	5.7538	1			5.7538	1					5.75663	7
	5.76122	3			5.76122	3					5.76403	4
	5.76864	2			5.76864	1					5.77143	4
	5.77607	8			5.77607	6					5.77884	4
	5.7835	3			5.7835	1					5.78625	3
	5.79094	2			5.79094	3					5.79367	2
	5.79838	4			5.79838	3					5.80109	5
	5.80583	5			5.80583	3					5.80851	2
	5.81329	6			5.81329	4					5.81594	0
	5.82074	5			5.82074	4					5.82338	6
	5.82821	0			5.82821	3					5.83082	3
	5.83567	4			5.83567	1					5.83827	3
	5.84315	1			5.84315	3					5.84572	5
	5.85062	5			5.85062	2					5.85317	1
	5.85811	4			5.85811	2					5.86063	7
	5.86559	0			5.86559	4					5.8681	5
	5.87309	2			5.87309	2					5.87557	2
	5.88058	6			5.88058	1					5.88305	6
	5.88808	5			5.88808	2					5.89053	4
	5.89559	5			5.89559	4					5.89801	2
	5.9031	4			5.9031	4					5.9055	1
	5.91062	7			5.91062	2					5.91299	5
	5.91814	4			5.91814	1					5.92049	4
	5.92566	5			5.92566	2					5.928	4
	5.93319	5			5.93319	2					5.93551	6
	5.94073	2			5.94073	3					5.94302	5
	5.94827	2			5.94827	3					5.95054	4
	5.95582	6			5.95582	3					5.95806	4
	5.96337	5			5.96337	4					5.96559	5
	5.97092	4			5.97092	2					5.97313	8
	5.97848	3			5.97848	5					5.98066	4
	5.98604	5			5.98604	3					5.98821	4
	5.99361	6			5.99361	3					5.99575	6
	6.00119	3			6.00119	1					6.00331	8
	6.00877	4			6.00877	4					6.01086	4
	6.01635	2			6.01635	1					6.01843	10
	6.02394	7			6.02394	1					6.02599	9
	6.03153	5			6.03153	3					6.03357	7
	6.03913	2			6.03913	4					6.04114	3
	6.04673	4			6.04673	4					6.04873	5
	6.05434	2			6.05434	5					6.05631	7
	6.06195	7			6.06195	2					6.06391	9
	6.06957	6			6.06957	1					6.0715	6
	6.07719	3			6.07719	3					6.0791	6
	6.08482	3			6.08482	3					6.08671	7
	6.09245	3			6.09245	2					6.09432	5
	6.10009	5			6.10009	0					6.10194	3
	6.10773	7			6.10773	4					6.10956	6
	6.11538	3			6.11538	3					6.11718	2
	6.12303	4			6.12303	1					6.12481	6
	6.13069	4			6.13069	2					6.13245	4
	6.13835	9			6.13835	3					6.14009	5
	6.14601	3			6.14601	3					6.14773	6
	6.15369	7			6.15369	0					6.15539	5
	6.16136	5			6.16136	0					6.16304	2
	6.16904	3			6.16904	1					6.1707	8
	6.17673	5			6.17673	4					6.17836	4
	6.18442	5			6.18442	1					6.18603	3
	6.19211	6			6.19211	2					6.19371	2
	6.19981	4			6.19981	2					6.20139	3
	6.20752	4			6.20752	5					6.20907	5
	6.21523	4			6.21523	2					6.21676	5
	6.22294	4			6.22294	2					6.22445	2
	6.23066	5			6.23066	2					6.23215	2
	6.23838	2			6.23838	0					6.23986	1
	6.24611	3			6.24611	3					6.24757	8
	6.25385	5			6.25385	0					6.25528	3
	6.26159	7			6.26159	3					6.263	6
	6.26933	4			6.26933	4					6.27072	3
	6.27708	6			6.27708	3					6.27845	0
	6.28483	3			6.28483	1					6.28618	5
	6.29259	8			6.29259	3					6.29392	4
	6.30035	3			6.30035	2					6.30166	4
	6.30812	3			6.30812	3					6.30941	5
	6.31589	7			6.31589	2					6.31716	4
	6.32367	1			6.32367	1					6.32492	2
	6.33145	3			6.33145	1					6.33268	4
	6.33924	4			6.33924	2					6.34045	2
	6.34703	9			6.34703	0					6.34822	4
	6.35483	3			6.35483	2					6.35599	5
	6.36263	5			6.36263	2					6.36377	2
	6.37043	7			6.37043	1					6.37156	5
	6.37825	5			6.37825	0					6.37935	5
	6.38606	4			6.38606	3					6.38715	1
	6.39388	5			6.39388	2					6.39495	3
	6.40171	4			6.40171	2					6.40275	6
	6.40954	8			6.40954	3					6.41057	5
	6.41737	1			6.41737	1					6.41838	4
	6.42521	2			6.42521	1					6.4262	2
	6.43306	2			6.43306	1					6.43403	4
	6.44091	1			6.44091	6					6.44186	2
	6.44876	7			6.44876	3					6.44969	3
	6.45662	1			6.45662	4					6.45753	3
	6.46449	4			6.46449	1					6.46537	6
	6.47236	0			6.47236	1					6.47322	5
	6.48023	4			6.48023	1					6.48108	5
	6.48811	2			6.48811	3					6.48894	3
	6.49599	0			6.49599	6					6.4968	3
	6.50388	2			6.50388	0					6.50467	4
	6.51178	6			6.51178	1					6.51254	5
	6.51967	2			6.51967	0					6.52042	3
	6.52758	2			6.52758	3					6.52831	2
	6.53548	3			6.53548	2					6.53619	7
	6.5434	2			6.5434	0					6.54409	3
	6.55132	0			6.55132	0					6.55199	3
	6.55924	2			6.55924	4					6.55989	0
	6.56717	2			6.56717	2					6.5678	1
	6.5751	3			6.5751	1					6.57571	0
	6.58303	0			6.58303	1					6.58363	2
	6.59098	1			6.59098	0					6.59155	6
	6.59892	4			6.59892	1					6.59948	2
	6.60687	1			6.60687	2					6.60741	1
	6.61483	3			6.61483	0					6.61535	1
	6.62279	0			6.62279	4					6.62329	5
	6.63076	2			6.63076	2					6.63123	0
	6.63873	0			6.63873	1					6.63919	3
	6.6467	1			6.6467	2					6.64714	0
	6.65468	3			6.65468	2					6.6551	3
	6.66267	0			6.66267	3					6.66307	2
	6.67066	2			6.67066	3					6.67104	2
	6.67866	2			6.67866	2					6.67902	2
	6.68665	1			6.68665	1					6.687	2
	6.69466	1			6.69466	4					6.69498	3
	6.70267	1			6.70267	0					6.70297	3
	6.71068	1			6.71068	0					6.71097	2
	6.7187	3			6.7187	1					6.71897	5
	6.72673	0			6.72673	2					6.72697	0
	6.73476	1			6.73476	1					6.73498	2
	6.74279	2			6.74279	2					6.743	1
	6.75083	0			6.75083	1					6.75102	3
	6.75887	2			6.75887	0					6.75904	0
	6.76692	1			6.76692	2					6.76707	1
	6.77497	1			6.77497	0					6.77511	3
	6.78303	2			6.78303	3					6.78314	1
	6.79109	2			6.79109	0					6.79119	1
	6.79916	2			6.79916	1					6.79924	1
	6.80723	0			6.80723	3					6.80729	5
	6.81531	1			6.81531	1					6.81535	2
	6.82339	1			6.82339	2					6.82341	1
	6.83148	1			6.83148	1					6.83148	4
	6.83957	1			6.83957	1					6.83955	2
	6.84767	1			6.84767	3					6.84763	1
	6.85577	1			6.85577	2					6.85571	1
	6.86388	0			6.86388	0					6.8638	4
	6.87199	1			6.87199	1					6.87189	2
	6.8801	3			6.8801	4					6.87999	4
	6.88822	1			6.88822	1					6.88809	2
	6.89635	1			6.89635	1					6.8962	4
	6.90448	1			6.90448	0					6.90431	1
	6.91262	1			6.91262	0					6.91243	3
	6.92076	1			6.92076	0					6.92055	3
	6.9289	0			6.9289	1					6.92868	2
	6.93705	1			6.93705	5					6.93681	1
	6.9452	1			6.9452	0					6.94495	2
	6.95336	0			6.95336	0					6.95309	4
	6.96153	0			6.96153	2					6.96123	3
	6.9697	0			6.9697	1					6.96938	1
	6.97787	0			6.97787	1					6.97754	1
	6.98605	0			6.98605	2					6.9857	6
	6.99423	0			6.99423	0					6.99387	2
	7.00242	1			7.00242	1					7.00204	0
	7.01062	0			7.01062	1					7.01021	1
	7.01881	0			7.01881	1					7.01839	4
	7.02702	1			7.02702	1					7.02658	1
	7.03523	1			7.03523	1					7.03477	1
	7.04344	0			7.04344	1					7.04296	0
	7.05166	0			7.05166	0					7.05116	3
	7.05988	1			7.05988	0					7.05936	1
	7.06811	1			7.06811	1					7.06757	1
	7.07634	0			7.07634	0					7.07579	2
	7.08457	1			7.08457	0					7.08401	5
	7.09282	0			7.09282	0					7.09223	3
	7.10106	0			7.10106	0					7.10046	3
	7.10931	0			7.10931	0					7.10869	0
	7.11757	0			7.11757	0					7.11693	1
	7.12583	0			7.12583	0					7.12517	3
	7.1341	0			7.1341	2					7.13342	3
	7.14237	0			7.14237	0					7.14168	1
	7.15064	0			7.15064	0					7.14993	2
	7.15892	0			7.15892	1					7.1582	0
	7.16721	1			7.16721	1					7.16646	0
	7.1755	0			7.1755	0					7.17474	1
	7.18379	0			7.18379	2					7.18301	4
	7.19209	0			7.19209	3					7.19129	3
	7.2004	0			7.2004	0					7.19958	3
	7.20871	2			7.20871	1					7.20787	2
	7.21702	2			7.21702	2					7.21617	2
	7.22534	1			7.22534	0					7.22447	4
	7.23367	0			7.23367	0					7.23278	5
	7.242	0			7.242	0					7.24109	2
	7.25033	1			7.25033	2					7.24941	1
	7.25867	0			7.25867	1					7.25773	2
	7.26701	2			7.26701	0					7.26605	2
	7.27536	1			7.27536	3					7.27438	1
	7.28371	0			7.28371	1					7.28272	2
	7.29207	0			7.29207	1					7.29106	4
	7.30043	0			7.30043	2					7.29941	1
	7.3088	0			7.3088	1					7.30776	1
	7.31717	1			7.31717	1					7.31611	1
	7.32555	0			7.32555	1					7.32447	0
	7.33393	1			7.33393	3					7.33284	1
	7.34232	1			7.34232	2					7.3412	2
	7.35071	0			7.35071	1					7.34958	5
	7.35911	1			7.35911	1					7.35796	1
	7.36751	2			7.36751	2					7.36634	2
	7.37591	1			7.37591	0					7.37473	1
	7.38433	0			7.38433	3					7.38313	2
	7.39274	2			7.39274	2					7.39152	1
	7.40116	3			7.40116	1					7.39993	4
	7.40959	0			7.40959	0					7.40834	3
	7.41802	0			7.41802	0					7.41675	1
	7.42645	0			7.42645	2					7.42517	3
	7.43489	0			7.43489	0					7.43359	1
	7.44334	2			7.44334	0					7.44202	1
	7.45179	1			7.45179	1					7.45045	5
	7.46024	1			7.46024	1					7.45889	3
	7.4687	0			7.4687	0					7.46733	2
	7.47717	1			7.47717	2					7.47578	2
	7.48564	0			7.48564	1					7.48423	1
	7.49411	0			7.49411	2					7.49269	4
	7.50259	1			7.50259	0					7.50115	3
	7.51107	3			7.51107	0					7.50962	4
	7.51956	2			7.51956	1					7.51809	1
	7.52805	1			7.52805	0					7.52657	3
	7.53655	1			7.53655	2					7.53505	2
	7.54506	5			7.54506	0					7.54354	4
	7.55356	1			7.55356	1					7.55203	3
	7.56208	0			7.56208	2					7.56052	1
	7.57059	2			7.57059	0					7.56902	3
	7.57912	1			7.57912	1					7.57753	2
	7.58764	1			7.58764	0					7.58604	3
	7.59618	1			7.59618	0					7.59456	5
	7.60471	2			7.60471	1					7.60308	2
	7.61325	1			7.61325	2					7.6116	2
	7.6218	0			7.6218	2					7.62013	5
	7.63035	1			7.63035	4					7.62867	1
	7.63891	0			7.63891	0					7.63721	4
	7.64747	0			7.64747	0					7.64575	3
	7.65603	2			7.65603	0					7.6543	2
	7.66461	0			7.66461	1					7.66285	3
	7.67318	3			7.67318	4					7.67141	3
	7.68176	1			7.68176	1					7.67998	2
	7.69035	1			7.69035	1					7.68855	2
	7.69894	0			7.69894	1					7.69712	2
	7.70753	1			7.70753	2					7.7057	2
	7.71613	1			7.71613	1					7.71428	3
	7.72474	1			7.72474	0					7.72287	2
	7.73335	1			7.73335	0					7.73146	3
	7.74196	0			7.74196	2					7.74006	3
	7.75058	1			7.75058	1					7.74867	0
	7.7592	1			7.7592	0					7.75727	1
	7.76783	1			7.76783	0					7.76589	1
	7.77647	2			7.77647	1					7.7745	1
	7.7851	3			7.7851	0					7.78313	3
	7.79375	1			7.79375	0					7.79175	2
	7.8024	4			7.8024	1					7.80039	0
	7.81105	1			7.81105	1					7.80902	1
	7.81971	1			7.81971	0					7.81767	2
	7.82837	1			7.82837	0					7.82631	1
	7.83704	1			7.83704	0					7.83496	1
	7.84571	2			7.84571	1					7.84362	1
	7.85439	1			7.85439	4					7.85228	0
	7.86307	2			7.86307	1					7.86095	1
	7.87175	2			7.87175	0					7.86962	2
	7.88045	1			7.88045	2					7.87829	1
	7.88914	0			7.88914	1					7.88698	4
	7.89784	1			7.89784	1					7.89566	3
	7.90655	1			7.90655	2					7.90435	3
	7.91526	1			7.91526	2					7.91305	1
	7.92398	0			7.92398	1					7.92175	0
	7.9327	0			7.9327	2					7.93045	3
	7.94142	2			7.94142	0					7.93916	0
	7.95015	1			7.95015	2					7.94788	1
	7.95889	1			7.95889	1					7.9566	2
	7.96763	0			7.96763	3					7.96532	4
	7.97637	0			7.97637	0					7.97405	2
	7.98512	1			7.98512	3					7.98279	2
	7.99388	2			7.99388	1					7.99152	2
	8.00264	0			8.00264	0					8.00027	1
	8.0114	1			8.0114	1					8.00902	1
	8.02017	0			8.02017	1					8.01777	2
	8.02895	2			8.02895	2					8.02653	4
	8.03772	1			8.03772	0					8.03529	2
	8.04651	0			8.04651	1					8.04406	1
	8.0553	0			8.0553	0					8.05283	1
	8.06409	0			8.06409	0					8.06161	3
	8.07289	2			8.07289	1					8.0704	2
	8.08169	1			8.08169	0					8.07918	1
	8.0905	1			8.0905	2					8.08798	2
	8.09931	1			8.09931	0					8.09677	4
	8.10813	3			8.10813	0					8.10558	3
	8.11695	2			8.11695	2					8.11438	0
	8.12578	0			8.12578	1					8.1232	1
	8.13461	1			8.13461	1					8.13201	2
	8.14345	0			8.14345	0					8.14083	1
	8.15229	0			8.15229	2					8.14966	2
	8.16114	1			8.16114	0					8.15849	0
	8.16999	1			8.16999	1					8.16733	2
	8.17884	1			8.17884	0					8.17617	2
	8.1877	1			8.1877	0					8.18502	4
	8.19657	0			8.19657	0					8.19387	6
	8.20544	1			8.20544	0					8.20272	1
	8.21432	2			8.21432	0					8.21158	2
	8.2232	0			8.2232	0					8.22045	2
	8.23208	2			8.23208	1					8.22932	1
	8.24097	0			8.24097	0					8.2382	3
	8.24987	0			8.24987	0					8.24708	1
	8.25877	2			8.25877	4					8.25596	0
	8.26767	0			8.26767	2					8.26485	2
	8.27658	1			8.27658	0					8.27375	4
	8.28549	0			8.28549	0					8.28264	0
	8.29441	0			8.29441	1					8.29155	2
	8.30334	1			8.30334	3					8.30046	1
	8.31227	0			8.31227	0					8.30937	3
	8.3212	1			8.3212	1					8.31829	3
	8.33014	0			8.33014	1					8.32722	0
	8.33908	1			8.33908	1					8.33614	5
	8.34803	0			8.34803	2					8.34508	1
	8.35698	0			8.35698	1					8.35402	2
	8.36594	0			8.36594	2					8.36296	2
	8.3749	0			8.3749	0					8.37191	3
	8.38387	0			8.38387	1					8.38086	1
	8.39284	0			8.39284	1					8.38982	1
	8.40182	0			8.40182	4					8.39878	2
	8.4108	0			8.4108	1					8.40775	2
	8.41979	0			8.41979	0					8.41672	1
	8.42878	0			8.42878	0					8.4257	1
	8.43778	0			8.43778	1					8.43468	1
	8.44678	0			8.44678	0					8.44367	1
	8.45578	0			8.45578	2					8.45266	1
	8.46479	1			8.46479	2					8.46166	2
	8.47381	0			8.47381	0					8.47066	4
	8.48283	1			8.48283	2					8.47967	0
	8.49186	1			8.49186	0					8.48868	3
	8.50089	0			8.50089	0					8.49769	2
	8.50992	0			8.50992	1					8.50672	3
	8.51896	1			8.51896	0					8.51574	3
	8.52801	0			8.52801	1					8.52477	6
	8.53706	1			8.53706	0					8.53381	0
	8.54611	1			8.54611	0					8.54285	2
	8.55517	1			8.55517	4					8.55189	1
	8.56424	0			8.56424	0					8.56094	1
	8.5733	1			8.5733	4					8.57	2
	8.58238	0			8.58238	1					8.57906	2
	8.59146	1			8.59146	1					8.58812	2
	8.60054	0			8.60054	0					8.59719	2
	8.60963	1			8.60963	0					8.60627	1
	8.61872	2			8.61872	1					8.61535	1
	8.62782	0			8.62782	1					8.62443	0
	8.63692	1			8.63692	0					8.63352	3
	8.64603	0			8.64603	1					8.64262	2
	8.65514	0			8.65514	0					8.65171	3
	8.66426	1			8.66426	2					8.66082	2
	8.67338	2			8.67338	0					8.66993	0
	8.68251	0			8.68251	1					8.67904	3
	8.69164	0			8.69164	1					8.68816	1
	8.70078	0			8.70078	0					8.69728	4
	8.70992	0			8.70992	2					8.70641	2
	8.71907	1			8.71907	1					8.71554	0
	8.72822	0			8.72822	2					8.72468	2
	8.73737	0			8.73737	0					8.73382	2
	8.74654	0			8.74654	1					8.74297	2
	8.7557	0			8.7557	0					8.75212	1
	8.76487	2			8.76487	2					8.76128	2
	8.77405	1			8.77405	1					8.77044	2
	8.78323	0			8.78323	1					8.77961	2
	8.79241	0			8.79241	0					8.78878	3
	8.8016	1			8.8016	2					8.79796	2
	8.8108	1			8.8108	1					8.80714	3
	8.82	1			8.82	2					8.81633	3
	8.8292	2			8.8292	0					8.82552	0
	8.83841	1			8.83841	0					8.83472	1
	8.84763	0			8.84763	1					8.84392	1
	8.85684	1			8.85684	2					8.85312	3
	8.86607	0			8.86607	0					8.86233	1
	8.8753	0			8.8753	1					8.87155	2
	8.88453	0			8.88453	0					8.88077	2
	8.89377	2			8.89377	3					8.88999	1
	8.90301	1			8.90301	2					8.89922	2
	8.91226	0			8.91226	0					8.90846	4
	8.92151	0			8.92151	0					8.9177	2
	8.93077	2			8.93077	0					8.92694	2
	8.94003	0			8.94003	2					8.93619	3
	8.9493	0			8.9493	0					8.94545	3
	8.95857	0			8.95857	2					8.95471	3
	8.96785	2			8.96785	0					8.96397	1
	8.97713	1			8.97713	2					8.97324	2
	8.98642	0			8.98642	0					8.98252	3
	8.99571	0			8.99571	1					8.99179	3
	9.00501	0			9.00501	1					9.00108	2
	9.01431	0			9.01431	3					9.01037	4
	9.02361	0			9.02361	0					9.01966	0
	9.03293	2			9.03293	1					9.02896	0
	9.04224	0			9.04224	0					9.03826	3
	9.05156	1			9.05156	0					9.04757	1
	9.06089	1			9.06089	0					9.05688	1
	9.07022	0			9.07022	0					9.0662	1
	9.07955	0			9.07955	2					9.07552	0
	9.08889	0			9.08889	0					9.08485	3
	9.09824	1			9.09824	1					9.09418	0
	9.10759	1			9.10759	2					9.10352	1
	9.11694	0			9.11694	1					9.11286	1
	9.1263	1			9.1263	2					9.12221	3
	9.13567	2			9.13567	0					9.13156	4
	9.14503	0			9.14503	2					9.14092	2
	9.15441	0			9.15441	1					9.15028	2
	9.16379	0			9.16379	1					9.15964	2
	9.17317	0			9.17317	1					9.16902	1
	9.18256	2			9.18256	1					9.17839	2
	9.19195	0			9.19195	1					9.18777	1
	9.20135	0			9.20135	0					9.19716	1
	9.21075	2			9.21075	3					9.20655	2
	9.22016	1			9.22016	1					9.21595	2
	9.22957	0			9.22957	1					9.22535	1
	9.23899	0			9.23899	0					9.23475	1
	9.24841	0			9.24841	1					9.24416	1
	9.25784	0			9.25784	2					9.25358	1
	9.26727	0			9.26727	2					9.263	1
	9.27671	0			9.27671	3					9.27242	0
	9.28615	1			9.28615	0					9.28185	1
	9.2956	1			9.2956	1					9.29128	2
	9.30505	1			9.30505	2					9.30072	2
	9.3145	2			9.3145	0					9.31017	2
	9.32396	1			9.32396	0					9.31962	1
	9.33343	2			9.33343	2					9.32907	1
	9.3429	2			9.3429	0					9.33853	3
	9.35238	0			9.35238	1					9.34799	5
	9.36186	0			9.36186	1					9.35746	1
	9.37134	0			9.37134	3					9.36693	1
	9.38083	0			9.38083	1					9.37641	1
	9.39033	0			9.39033	0					9.3859	1
	9.39983	0			9.39983	1					9.39538	4
	9.40933	1			9.40933	1					9.40488	1
	9.41884	2			9.41884	1					9.41437	1
	9.42835	0			9.42835	1					9.42388	1
	9.43787	1			9.43787	0					9.43338	4
	9.4474	1			9.4474	1					9.4429	1
	9.45693	0			9.45693	0					9.45241	1
	9.46646	1			9.46646	1					9.46194	4
	9.476	0			9.476	0					9.47146	2
	9.48554	0			9.48554	1					9.48099	1
	9.49509	0			9.49509	0					9.49053	2
	9.50464	1			9.50464	0					9.50007	3
	9.5142	1			9.5142	2					9.50962	2
	9.52376	0			9.52376	1					9.51917	0
	9.53333	0			9.53333	0					9.52873	1
	9.5429	1			9.5429	1					9.53829	2
	9.55248	2			9.55248	1					9.54785	3
	9.56206	1			9.56206	1					9.55742	4
	9.57165	2			9.57165	0					9.567	2
	9.58124	2			9.58124	1					9.57658	1
	9.59084	1			9.59084	1					9.58616	0
	9.60044	2			9.60044	0					9.59575	3
	9.61004	0			9.61004	2					9.60535	0
	9.61965	0			9.61965	0					9.61495	1
	9.62927	0			9.62927	0					9.62455	1
	9.63889	0			9.63889	1					9.63416	3
	9.64852	0			9.64852	2					9.64378	1
	9.65815	0			9.65815	0					9.6534	4
	9.66778	0			9.66778	1					9.66302	1
	9.67742	1			9.67742	0					9.67265	4
	9.68707	0			9.68707	0					9.68228	3
	9.69671	0			9.69671	2					9.69192	0
	9.70637	1			9.70637	2					9.70156	3
	9.71603	0			9.71603	1					9.71121	1
	9.72569	1			9.72569	0					9.72087	4
	9.73536	1			9.73536	0					9.73052	2
	9.74504	0			9.74504	2					9.74019	1
	9.75471	2			9.75471	2					9.74985	2
	9.7644	0			9.7644	2					9.75953	2
	9.77409	0			9.77409	2					9.76921	1
	9.78378	0			9.78378	1					9.77889	0
	9.79348	0			9.79348	0					9.78857	2
	9.80318	0			9.80318	2					9.79827	2
	9.81289	0			9.81289	2					9.80796	3
	9.8226	0			9.8226	0					9.81767	3
	9.83232	2			9.83232	0					9.82737	2
	9.84204	0			9.84204	0					9.83708	3
	9.85177	0			9.85177	0					9.8468	3
	9.8615	0			9.8615	0					9.85652	3
	9.87124	1			9.87124	0					9.86625	3
	9.88098	0			9.88098	1					9.87598	1
	9.89072	0			9.89072	0					9.88571	0
	9.90047	1			9.90047	3					9.89546	2
	9.91023	0			9.91023	2					9.9052	0
	9.91999	1			9.91999	2					9.91495	2
	9.92976	1			9.92976	0					9.92471	1
	9.93953	0			9.93953	2					9.93447	1
	9.9493	0			9.9493	0					9.94423	2
	9.95908	0			9.95908	2					9.954	1
	9.96887	0			9.96887	1					9.96378	3
	9.97866	0			9.97866	0					9.97356	3
	9.98845	0			9.98845	0					9.98334	0
	9.99825	0			9.99825	0					9.99313	0
	10.0081	0			10.0081	2					10.0029	1
	10.0179	0			10.0179	1					10.0127	0
	10.0277	1			10.0277	0					10.0225	3
	10.0375	0			10.0375	0					10.0323	3
	10.0473	0			10.0473	1					10.0421	1
	10.0572	2			10.0572	1					10.052	1
	10.067	0			10.067	2					10.0618	1
	10.0768	4			10.0768	1					10.0716	3
	10.0867	1			10.0867	0					10.0815	3
	10.0965	0			10.0965	3					10.0913	3
	10.1064	1			10.1064	0					10.1011	2
	10.1162	2			10.1162	1					10.111	1
	10.1261	0			10.1261	2					10.1208	3
	10.1359	1			10.1359	0					10.1307	2
	10.1458	2			10.1458	0					10.1405	3
	10.1557	2			10.1557	0					10.1504	2
	10.1656	0			10.1656	0					10.1603	3
	10.1755	0			10.1755	1					10.1702	1
	10.1854	0			10.1854	1					10.18	2
	10.1953	1			10.1953	1					10.1899	0
	10.2052	3			10.2052	2					10.1998	4
	10.2151	0			10.2151	1					10.2097	1
	10.225	1			10.225	1					10.2196	1
	10.2349	1			10.2349	0					10.2295	1
	10.2448	1			10.2448	2					10.2394	3
	10.2547	0			10.2547	1					10.2494	2
	10.2647	0			10.2647	3					10.2593	2
	10.2746	0			10.2746	0					10.2692	1
	10.2845	1			10.2845	0					10.2791	2
	10.2945	1			10.2945	1					10.2891	2
	10.3044	0			10.3044	2					10.299	1
	10.3144	0			10.3144	1					10.309	0
	10.3244	2			10.3244	0					10.3189	0
	10.3343	1			10.3343	0					10.3289	1
	10.3443	0			10.3443	1					10.3388	3
	10.3543	0			10.3543	3					10.3488	3
	10.3642	0			10.3642	1					10.3588	3
	10.3742	0			10.3742	1					10.3687	1
	10.3842	2			10.3842	1					10.3787	2
	10.3942	1			10.3942	0					10.3887	2
	10.4042	1			10.4042	0					10.3987	0
	10.4142	0			10.4142	1					10.4087	3
	10.4242	0			10.4242	1					10.4187	1
	10.4342	0			10.4342	2					10.4287	3
	10.4442	1			10.4442	0					10.4387	2
	10.4543	0			10.4543	1					10.4487	2
	10.4643	0			10.4643	0					10.4587	1
	10.4743	0			10.4743	1					10.4687	0
	10.4844	0			10.4844	1					10.4788	0
	10.4944	1			10.4944	0					10.4888	1
	10.5045	1			10.5045	1					10.4988	0
	10.5145	0			10.5145	1					10.5089	3
	10.5245	1			10.5245	2					10.5189	1
	10.5346	3			10.5346	1					10.529	1
	10.5447	0			10.5447	0					10.539	2
	10.5548	1			10.5548	0					10.5491	2
	10.5648	1			10.5648	4					10.5592	2
	10.5749	1			10.5749	2					10.5692	4
	10.585	0			10.585	0					10.5793	2
	10.5951	1			10.5951	1					10.5894	0
	10.6052	2			10.6052	0					10.5995	2
	10.6153	0			10.6153	1					10.6096	0
	10.6254	0			10.6254	0					10.6197	3
	10.6355	1			10.6355	0					10.6298	1
	10.6456	0			10.6456	0					10.6399	1
	10.6557	0			10.6557	0					10.65	2
	10.6659	1			10.6659	2					10.6601	4
	10.676	0			10.676	5					10.6702	1
	10.6861	0			10.6861	1					10.6803	0
	10.6962	1			10.6962	1					10.6905	3
	10.7064	0			10.7064	0					10.7006	1
	10.7165	0			10.7165	1					10.7107	4
	10.7267	0			10.7267	1					10.7209	5
	10.7369	1			10.7369	3					10.731	2
	10.747	0			10.747	2					10.7412	2
	10.7572	2			10.7572	1					10.7514	0
	10.7674	1			10.7674	1					10.7615	2
	10.7775	1			10.7775	1					10.7717	2
	10.7877	0			10.7877	0					10.7819	4
	10.7979	1			10.7979	0					10.792	1
	10.8081	0			10.8081	0					10.8022	2
	10.8183	1			10.8183	0					10.8124	1
	10.8285	2			10.8285	0					10.8226	3
	10.8387	1			10.8387	0					10.8328	2
	10.8489	0			10.8489	0					10.843	4
	10.8591	1			10.8591	1					10.8532	2
	10.8693	3			10.8693	2					10.8634	1
	10.8796	0			10.8796	0					10.8736	1
	10.8898	0			10.8898	1					10.8839	2
	10.9	0			10.9	2					10.8941	1
	10.9103	1			10.9103	0					10.9043	1
	10.9205	1			10.9205	0					10.9146	1
	10.9308	0			10.9308	1					10.9248	0
	10.941	2			10.941	2					10.935	2
	10.9513	3			10.9513	1					10.9453	1
	10.9615	0			10.9615	0					10.9556	3
	10.9718	1			10.9718	1					10.9658	1
	10.9821	0			10.9821	0					10.9761	2
	10.9924	1			10.9924	0					10.9863	1
	11.0026	0			11.0026	0					10.9966	1
	11.0129	0			11.0129	3					11.0069	1
	11.0232	1			11.0232	0					11.0172	0
	11.0335	0			11.0335	1					11.0275	1
	11.0438	0			11.0438	0					11.0378	0
	11.0541	0			11.0541	1					11.0481	4
	11.0645	0			11.0645	0					11.0584	4
	11.0748	0			11.0748	0					11.0687	4
	11.0851	0			11.0851	1					11.079	1
	11.0954	1			11.0954	0					11.0893	3
	11.1057	0			11.1057	0					11.0996	3
	11.1161	0			11.1161	1					11.11	1
	11.1264	0			11.1264	0					11.1203	3
	11.1368	0			11.1368	0					11.1306	2
	11.1471	1			11.1471	0					11.141	2
	11.1575	0			11.1575	1					11.1513	1
	11.1678	0			11.1678	1					11.1617	1
	11.1782	0			11.1782	0					11.1721	0
	11.1886	0			11.1886	0					11.1824	2
	11.1989	0			11.1989	3					11.1928	2
	11.2093	1			11.2093	2					11.2032	2
	11.2197	0			11.2197	1					11.2135	1
	11.2301	0			11.2301	1					11.2239	1
	11.2405	0			11.2405	2					11.2343	4
	11.2509	0			11.2509	2					11.2447	3
	11.2613	1			11.2613	2					11.2551	4
	11.2717	1			11.2717	3					11.2655	0
	11.2821	0			11.2821	2					11.2759	0
	11.2925	0			11.2925	1					11.2863	2
	11.303	2			11.303	1					11.2967	1
	11.3134	1			11.3134	1					11.3072	4
	11.3238	0			11.3238	0					11.3176	0
	11.3343	0			11.3343	1					11.328	3
	11.3447	0			11.3447	1					11.3384	1
	11.3552	0			11.3552	1					11.3489	1
	11.3656	0			11.3656	0					11.3593	1
	11.3761	0			11.3761	1					11.3698	4
	11.3865	1			11.3865	0					11.3802	1
	11.397	0			11.397	0					11.3907	3
	11.4075	0			11.4075	3					11.4012	4
	11.4179	0			11.4179	2					11.4116	0
	11.4284	0			11.4284	0					11.4221	0
	11.4389	0			11.4389	0					11.4326	1
	11.4494	2			11.4494	1					11.4431	2
	11.4599	0			11.4599	0					11.4536	0
	11.4704	1			11.4704	0					11.4641	1
	11.4809	0			11.4809	0					11.4746	3
	11.4914	0			11.4914	1					11.485	1
	11.5019	1			11.5019	1					11.4956	1
	11.5125	0			11.5125	1					11.5061	2
	11.523	0			11.523	0					11.5166	0
	11.5335	0			11.5335	1					11.5271	3
	11.5441	0			11.5441	1					11.5376	2
	11.5546	0			11.5546	1					11.5482	2
	11.5651	0			11.5651	2					11.5587	0
	11.5757	1			11.5757	0					11.5693	4
	11.5862	1			11.5862	1					11.5798	1
	11.5968	0			11.5968	1					11.5904	3
	11.6074	1			11.6074	1					11.6009	4
	11.6179	0			11.6179	4					11.6115	5
	11.6285	1			11.6285	0					11.622	2
	11.6391	0			11.6391	1					11.6326	1
	11.6497	0			11.6497	1					11.6432	2
	11.6602	0			11.6602	2					11.6538	1
	11.6708	0			11.6708	1					11.6644	2
	11.6814	0			11.6814	2					11.675	2
	11.692	0			11.692	0					11.6856	1
	11.7027	1			11.7027	0					11.6962	1
	11.7133	0			11.7133	1					11.7068	3
	11.7239	0			11.7239	1					11.7174	4
	11.7345	0			11.7345	1					11.728	1
	11.7451	0			11.7451	1					11.7386	3
	11.7558	2			11.7558	0					11.7492	0
	11.7664	0			11.7664	1					11.7599	1
	11.777	0			11.777	2					11.7705	0
	11.7877	0			11.7877	1					11.7811	1
	11.7983	0			11.7983	1					11.7918	4
	11.809	0			11.809	0					11.8024	2
	11.8196	1			11.8196	0					11.8131	2
	11.8303	1			11.8303	1					11.8238	5
	11.841	0			11.841	3					11.8344	2
	11.8517	1			11.8517	1					11.8451	1
	11.8623	0			11.8623	1					11.8558	1
	11.873	1			11.873	1					11.8664	3
	11.8837	0			11.8837	0					11.8771	4
	11.8944	1			11.8944	1					11.8878	4
	11.9051	1			11.9051	1					11.8985	4
	11.9158	0			11.9158	2					11.9092	2
	11.9265	1			11.9265	1					11.9199	7
	11.9372	1			11.9372	3					11.9306	10
	11.948	0			11.948	0					11.9413	12
	11.9587	1			11.9587	6					11.952	8
	11.9694	1			11.9694	4					11.9628	23
	11.9802	0			11.9802	7					11.9735	70
	11.9909	0			11.9909	17					11.9842	100
	12.0016	0			12.0016	45					11.995	52
	12.0124	0			12.0124	63					12.0057	24
	12.0231	0			12.0231	19					12.0165	10
	12.0339	0			12.0339	11					12.0272	8
	12.0447	1			12.0447	2					12.038	4
	12.0554	2			12.0554	1					12.0487	1
	12.0662	1			12.0662	0					12.0595	0
	12.077	0			12.077	1					12.0703	3
	12.0877	1			12.0877	2					12.081	2
	12.0985	0			12.0985	3					12.0918	3
	12.1093	0			12.1093	0					12.1026	1
	12.1201	0			12.1201	3					12.1134	0
	12.1309	1			12.1309	1					12.1242	1
	12.1417	0			12.1417	1					12.135	2
	12.1525	0			12.1525	1					12.1458	2
	12.1633	0			12.1633	0					12.1566	5
	12.1742	2			12.1742	0					12.1674	1
	12.185	0			12.185	1					12.1783	1
	12.1958	0			12.1958	0					12.1891	2
	12.2067	0			12.2067	0					12.1999	1
	12.2175	0			12.2175	2					12.2107	3
	12.2284	0			12.2284	1					12.2216	2
	12.2392	0			12.2392	2					12.2324	2
	12.25	0			12.25	1					12.2433	1
	12.2609	1			12.2609	0					12.2541	1
	12.2718	1			12.2718	1					12.265	2
	12.2826	0			12.2826	0					12.2759	2
	12.2935	0			12.2935	1					12.2867	2
	12.3044	0			12.3044	2					12.2976	0
	12.3153	1			12.3153	2					12.3085	1
	12.3262	0			12.3262	2					12.3194	0
	12.3371	0			12.3371	0					12.3302	1
	12.348	0			12.348	0					12.3411	2
	12.3589	1			12.3589	0					12.352	5
	12.3698	1			12.3698	0					12.3629	1
	12.3807	0			12.3807	5					12.3738	3
	12.3916	0			12.3916	2					12.3848	4
	12.4025	0			12.4025	1					12.3957	1
	12.4134	0			12.4134	1					12.4066	2
	12.4244	0			12.4244	0					12.4175	4
	12.4353	0			12.4353	2					12.4284	2
	12.4463	0			12.4463	1					12.4394	3
	12.4572	1			12.4572	0					12.4503	1
	12.4681	0			12.4681	0					12.4613	2
	12.4791	0			12.4791	1					12.4722	4
	12.4901	0			12.4901	1					12.4832	0
	12.501	0			12.501	1					12.4941	0
	12.512	0			12.512	0					12.5051	2
	12.523	0			12.523	0					12.5161	1
	12.534	0			12.534	2					12.5271	1
	12.545	1			12.545	1					12.538	2
	12.5559	0			12.5559	0					12.549	3
	12.5669	0			12.5669	4					12.56	3
	12.5779	0			12.5779	1					12.571	2
	12.5889	0			12.5889	3					12.582	7
	12.5999	0			12.5999	0					12.593	0
	12.611	0			12.611	1					12.604	2
	12.622	0			12.622	2					12.615	2
	12.633	0			12.633	0					12.6261	1
	12.644	0			12.644	0					12.6371	2
	12.6551	0			12.6551	0					12.6481	1
	12.6661	0			12.6661	1					12.6592	7
	12.6771	0			12.6771	1					12.6702	2
	12.6882	0			12.6882	1					12.6812	1
	12.6992	0			12.6992	1					12.6923	2
	12.7103	0			12.7103	2					12.7033	1
	12.7214	0			12.7214	0					12.7144	2
	12.7324	0			12.7324	0					12.7255	3
	12.7435	0			12.7435	0					12.7365	1
	12.7546	0			12.7546	1					12.7476	2
	12.7657	0			12.7657	4					12.7587	0
	12.7767	0			12.7767	3					12.7698	2
	12.7878	0			12.7878	2					12.7808	1
	12.7989	1			12.7989	1					12.7919	2
	12.81	0			12.81	1					12.803	2
	12.8211	0			12.8211	1					12.8141	0
	12.8323	0			12.8323	0					12.8252	1
	12.8434	0			12.8434	0					12.8363	0
	12.8545	0			12.8545	0					12.8475	0
	12.8656	0			12.8656	0					12.8586	2
	12.8767	0			12.8767	2					12.8697	4
	12.8879	0			12.8879	1					12.8809	2
	12.899	0			12.899	0					12.892	0
	12.9102	0			12.9102	0					12.9031	3
	12.9213	0			12.9213	3					12.9143	2
	12.9325	0			12.9325	4					12.9254	3
	12.9436	1			12.9436	2					12.9366	1
	12.9548	1			12.9548	3					12.9477	1
	12.966	1			12.966	6					12.9589	5
	12.9771	0			12.9771	5					12.9701	2
	12.9883	0			12.9883	14					12.9812	6
	12.9995	0			12.9995	45					12.9924	2
	13.0107	2			13.0107	105					13.0036	1
	13.0219	0			13.0219	63					13.0148	2
	13.0331	0			13.0331	22					13.026	3
	13.0443	0			13.0443	17					13.0372	0
	13.0555	1			13.0555	6					13.0484	1
	13.0667	0			13.0667	4					13.0596	2
	13.0779	0			13.0779	3					13.0708	4
	13.0891	0			13.0891	1					13.082	3
	13.1004	0			13.1004	2					13.0933	3
	13.1116	0			13.1116	2					13.1045	1
	13.1228	0			13.1228	3					13.1157	2
	13.1341	0			13.1341	1					13.127	1
	13.1453	1			13.1453	0					13.1382	1
	13.1566	0			13.1566	3					13.1495	4
	13.1678	1			13.1678	1					13.1607	0
	13.1791	1			13.1791	3					13.172	5
	13.1904	0			13.1904	2					13.1832	2
	13.2016	0			13.2016	0					13.1945	0
	13.2129	0			13.2129	3					13.2058	2
	13.2242	0			13.2242	1					13.2171	0
	13.2355	0			13.2355	2					13.2283	4
	13.2468	0			13.2468	4					13.2396	2
	13.258	1			13.258	1					13.2509	3
	13.2693	1			13.2693	1					13.2622	1
	13.2806	1			13.2806	0					13.2735	1
	13.292	1			13.292	1					13.2848	0
	13.3033	0			13.3033	0					13.2961	1
	13.3146	0			13.3146	1					13.3074	4
	13.3259	0			13.3259	1					13.3188	2
	13.3372	0			13.3372	1					13.3301	3
	13.3486	0			13.3486	2					13.3414	2
	13.3599	0			13.3599	3					13.3528	1
	13.3712	1			13.3712	0					13.3641	2
	13.3826	1			13.3826	2					13.3754	0
	13.394	0			13.394	0					13.3868	2
	13.4053	0			13.4053	0					13.3981	0
	13.4167	0			13.4167	1					13.4095	0
	13.428	0			13.428	2					13.4209	0
	13.4394	0			13.4394	1					13.4322	4
	13.4508	0			13.4508	0					13.4436	5
	13.4622	0			13.4622	5					13.455	0
	13.4736	0			13.4736	1					13.4664	0
	13.4849	0			13.4849	0					13.4778	1
	13.4963	1			13.4963	1					13.4892	1
	13.5077	0			13.5077	0					13.5006	2
	13.5191	0			13.5191	3					13.512	5
	13.5306	0			13.5306	2					13.5234	4
	13.542	1			13.542	0					13.5348	2
	13.5534	0			13.5534	0					13.5462	0
	13.5648	0			13.5648	0					13.5576	2
	13.5762	0			13.5762	2					13.5691	3
	13.5877	0			13.5877	0					13.5805	1
	13.5991	1			13.5991	0					13.5919	2
	13.6106	0			13.6106	1					13.6034	1
	13.622	0			13.622	0					13.6148	1
	13.6335	0			13.6335	1					13.6263	0
	13.6449	0			13.6449	1					13.6377	1
	13.6564	0			13.6564	4					13.6492	0
	13.6679	0			13.6679	4					13.6607	0
	13.6793	1			13.6793	0					13.6721	2
	13.6908	1			13.6908	2					13.6836	3
	13.7023	0			13.7023	1					13.6951	1
	13.7138	0			13.7138	1					13.7066	0
	13.7253	0			13.7253	0					13.718	5
	13.7368	0			13.7368	2					13.7295	3
	13.7483	0			13.7483	1					13.741	0
	13.7598	0			13.7598	2					13.7526	4
	13.7713	0			13.7713	4					13.7641	0
	13.7828	0			13.7828	0					13.7756	4
	13.7943	1			13.7943	2					13.7871	2
	13.8059	0			13.8059	0					13.7986	4
	13.8174	0			13.8174	2					13.8102	1
	13.8289	0			13.8289	3					13.8217	1
	13.8405	0			13.8405	0					13.8332	2
	13.852	0			13.852	2					13.8448	1
	13.8636	0			13.8636	3					13.8563	3
	13.8751	0			13.8751	1					13.8679	3
	13.8867	0			13.8867	1					13.8794	4
	13.8983	0			13.8983	4					13.891	2
	13.9098	0			13.9098	1					13.9026	8
	13.9214	0			13.9214	7					13.9141	3
	13.933	0			13.933	8					13.9257	9
	13.9446	0			13.9446	8					13.9373	12
	13.9562	0			13.9562	14					13.9489	15
	13.9678	0			13.9678	18					13.9605	38
	13.9794	1			13.9794	42					13.9721	97
	13.991	0			13.991	82					13.9837	159
	14.0026	2			14.0026	280					13.9953	133
	14.0142	4			14.0142	671					14.0069	71
	14.0258	0			14.0258	499					14.0185	26
	14.0374	0			14.0374	170					14.0302	11
	14.049	0			14.049	43					14.0418	6
	14.0607	0			14.0607	16					14.0534	2
	14.0723	0			14.0723	9					14.065	3
	14.084	0			14.084	3					14.0767	1
	14.0956	0			14.0956	4					14.0883	5
	14.1073	0			14.1073	3					14.1	2
	14.1189	2			14.1189	4					14.1116	1
	14.1306	0			14.1306	3					14.1233	2
	14.1423	1			14.1423	2					14.135	2
	14.1539	0			14.1539	7					14.1466	3
	14.1656	0			14.1656	1					14.1583	3
	14.1773	0			14.1773	5					14.17	2
	14.189	0			14.189	2					14.1817	5
	14.2007	0			14.2007	8					14.1934	0
	14.2124	1			14.2124	5					14.2051	1
	14.2241	0			14.2241	3					14.2168	0
	14.2358	1			14.2358	4					14.2285	1
	14.2475	0			14.2475	5					14.2402	0
	14.2592	0			14.2592	5					14.2519	2
	14.2709	0			14.2709	4					14.2636	3
	14.2826	0			14.2826	4					14.2753	2
	14.2944	0			14.2944	4					14.2871	4
	14.3061	0			14.3061	0					14.2988	6
	14.3178	0			14.3178	2					14.3105	0
	14.3296	0			14.3296	2					14.3223	1
	14.3413	0			14.3413	3					14.334	0
	14.3531	0			14.3531	3					14.3458	1
	14.3648	0			14.3648	1					14.3575	2
	14.3766	0			14.3766	3					14.3693	2
	14.3884	0			14.3884	2					14.3811	4
	14.4002	0			14.4002	4					14.3928	2
	14.4119	0			14.4119	1					14.4046	8
	14.4237	0			14.4237	3					14.4164	3
	14.4355	0			14.4355	2					14.4282	3
	14.4473	0			14.4473	5					14.44	2
	14.4591	0			14.4591	4					14.4518	3
	14.4709	0			14.4709	4					14.4636	2
	14.4827	0			14.4827	3					14.4754	2
	14.4945	0			14.4945	1					14.4872	4
	14.5063	0			14.5063	0					14.499	2
	14.5182	0			14.5182	4					14.5108	5
	14.53	0			14.53	5					14.5227	3
	14.5418	0			14.5418	1					14.5345	3
	14.5536	0			14.5536	2					14.5464	1
	14.5655	0			14.5655	1					14.5582	2
	14.5773	0			14.5773	1					14.57	5
[truncated: 8,051 more rows]

## Sheet: Figure S5
	Figure S5a				Figure S5b
	m/z	intensity			m/z	intensity
	0.60574	0			0.60574	0
	0.60789	0			0.60789	0
	0.61004	0			0.61004	0
	0.61219	0			0.61219	0
	0.61436	0			0.61436	0
	0.61652	0			0.61652	0
	0.61869	0			0.61869	0
	0.62087	0			0.62087	0
	0.62305	0			0.62305	0
	0.62523	0			0.62523	0
	0.62742	0			0.62742	0
	0.62962	0			0.62962	0
	0.63182	0			0.63182	0
	0.63402	0			0.63402	0
	0.63623	0			0.63623	0
	0.63845	0			0.63845	0
	0.64067	0			0.64067	0
	0.64289	0			0.64289	0
	0.64512	0			0.64512	0
	0.64735	0			0.64735	0
	0.64959	0			0.64959	1
	0.65183	0			0.65183	0
	0.65408	0			0.65408	0
	0.65634	0			0.65634	0
	0.65859	0			0.65859	0
	0.66086	0			0.66086	0
	0.66313	0			0.66313	0
	0.6654	0			0.6654	0
	0.66768	0			0.66768	0
	0.66996	0			0.66996	0
	0.67225	0			0.67225	0
	0.67454	0			0.67454	1
	0.67683	0			0.67683	0
	0.67914	0			0.67914	0
	0.68144	0			0.68144	0
	0.68375	0			0.68375	0
	0.68607	0			0.68607	0
	0.68839	1			0.68839	0
	0.69072	0			0.69072	1
	0.69305	0			0.69305	0
	0.69539	2			0.69539	0
	0.69773	1			0.69773	0
	0.70007	0			0.70007	0
	0.70242	0			0.70242	0
	0.70478	0			0.70478	0
	0.70714	0			0.70714	0
	0.7095	0			0.7095	0
	0.71187	0			0.71187	0
	0.71425	0			0.71425	0
	0.71663	0			0.71663	0
	0.71901	0			0.71901	0
	0.7214	0			0.7214	0
	0.7238	0			0.7238	1
	0.72619	0			0.72619	0
	0.7286	0			0.7286	0
	0.73101	0			0.73101	0
	0.73342	1			0.73342	0
	0.73584	0			0.73584	0
	0.73826	0			0.73826	0
	0.74069	0			0.74069	0
	0.74312	1			0.74312	0
	0.74556	0			0.74556	0
	0.74801	0			0.74801	0
	0.75045	0			0.75045	2
	0.75291	0			0.75291	0
	0.75536	0			0.75536	0
	0.75783	1			0.75783	0
	0.76029	1			0.76029	0
	0.76276	0			0.76276	0
	0.76524	0			0.76524	0
	0.76772	0			0.76772	0
	0.77021	0			0.77021	0
	0.7727	0			0.7727	0
	0.7752	0			0.7752	0
	0.7777	0			0.7777	0
	0.78021	0			0.78021	0
	0.78272	0			0.78272	0
	0.78523	0			0.78523	0
	0.78775	0			0.78775	0
	0.79028	0			0.79028	0
	0.79281	0			0.79281	0
	0.79534	0			0.79534	0
	0.79788	0			0.79788	0
	0.80043	0			0.80043	0
	0.80298	0			0.80298	0
	0.80553	0			0.80553	0
	0.80809	0			0.80809	0
	0.81066	0			0.81066	0
	0.81323	0			0.81323	0
	0.8158	0			0.8158	0
	0.81838	0			0.81838	0
	0.82096	0			0.82096	0
	0.82355	0			0.82355	0
	0.82615	0			0.82615	0
	0.82874	0			0.82874	0
	0.83135	0			0.83135	0
	0.83396	0			0.83396	0
	0.83657	0			0.83657	0
	0.83919	0			0.83919	0
	0.84181	0			0.84181	0
	0.84444	0			0.84444	0
	0.84707	0			0.84707	0
	0.84971	0			0.84971	0
	0.85235	0			0.85235	0
	0.855	0			0.855	0
	0.85765	0			0.85765	0
	0.86031	0			0.86031	0
	0.86297	0			0.86297	0
	0.86563	1			0.86563	0
	0.86831	0			0.86831	0
	0.87098	0			0.87098	0
	0.87366	0			0.87366	0
	0.87635	1			0.87635	0
	0.87904	0			0.87904	0
	0.88173	0			0.88173	0
	0.88444	0			0.88444	0
	0.88714	0			0.88714	0
	0.88985	0			0.88985	0
	0.89257	0			0.89257	0
	0.89529	0			0.89529	0
	0.89801	0			0.89801	0
	0.90074	0			0.90074	0
	0.90348	1			0.90348	0
	0.90622	0			0.90622	0
	0.90896	0			0.90896	0
	0.91171	0			0.91171	0
	0.91446	0			0.91446	0
	0.91722	0			0.91722	0
	0.91999	0			0.91999	0
	0.92275	0			0.92275	0
	0.92553	0			0.92553	0
	0.92831	1			0.92831	0
	0.93109	0			0.93109	0
	0.93388	0			0.93388	1
	0.93667	0			0.93667	0
	0.93947	0			0.93947	1
	0.94227	1			0.94227	0
	0.94508	0			0.94508	0
	0.94789	0			0.94789	0
	0.95071	0			0.95071	0
	0.95353	0			0.95353	0
	0.95636	1			0.95636	0
	0.95919	0			0.95919	0
	0.96203	0			0.96203	0
	0.96487	0			0.96487	0
	0.96771	0			0.96771	0
	0.97056	0			0.97056	0
	0.97342	1			0.97342	0
	0.97628	0			0.97628	0
	0.97915	1			0.97915	0
	0.98202	0			0.98202	0
	0.98489	0			0.98489	0
	0.98777	0			0.98777	0
	0.99066	0			0.99066	1
	0.99355	0			0.99355	0
	0.99644	0			0.99644	0
	0.99934	1			0.99934	0
	1.00225	0			1.00225	0
	1.00516	0			1.00516	0
	1.00807	0			1.00807	1
	1.01099	0			1.01099	0
	1.01392	0			1.01392	0
	1.01685	0			1.01685	0
	1.01978	0			1.01978	0
	1.02272	0			1.02272	0
	1.02566	0			1.02566	1
	1.02861	0			1.02861	0
	1.03156	0			1.03156	0
	1.03452	0			1.03452	0
	1.03749	0			1.03749	0
	1.04045	0			1.04045	0
	1.04343	0			1.04343	0
	1.0464	0			1.0464	0
	1.04939	0			1.04939	0
	1.05237	0			1.05237	0
	1.05537	0			1.05537	1
	1.05836	0			1.05836	0
	1.06137	1			1.06137	0
	1.06437	0			1.06437	0
	1.06738	1			1.06738	1
	1.0704	1			1.0704	0
	1.07342	1			1.07342	0
	1.07645	2			1.07645	1
	1.07948	4			1.07948	0
	1.08252	10			1.08252	0
	1.08556	0			1.08556	0
	1.0886	2			1.0886	0
	1.09165	0			1.09165	0
	1.09471	0			1.09471	2
	1.09777	0			1.09777	0
	1.10083	0			1.10083	1
	1.1039	1			1.1039	0
	1.10698	0			1.10698	0
	1.11006	1			1.11006	0
	1.11314	0			1.11314	0
	1.11623	0			1.11623	0
	1.11933	1			1.11933	0
	1.12243	0			1.12243	0
	1.12553	1			1.12553	0
	1.12864	0			1.12864	0
	1.13175	3			1.13175	1
	1.13487	0			1.13487	0
	1.138	1			1.138	0
	1.14112	0			1.14112	0
	1.14426	0			1.14426	0
	1.1474	0			1.1474	0
	1.15054	0			1.15054	1
	1.15369	0			1.15369	0
	1.15684	0			1.15684	0
	1.16	0			1.16	0
	1.16316	0			1.16316	0
	1.16633	0			1.16633	0
	1.1695	0			1.1695	0
	1.17268	0			1.17268	0
	1.17586	1			1.17586	0
	1.17904	0			1.17904	0
	1.18224	0			1.18224	0
	1.18543	0			1.18543	1
	1.18863	1			1.18863	1
	1.19184	1			1.19184	0
	1.19505	1			1.19505	0
	1.19827	0			1.19827	0
	1.20149	0			1.20149	0
	1.20471	0			1.20471	0
	1.20794	0			1.20794	0
	1.21118	0			1.21118	0
	1.21442	0			1.21442	0
	1.21767	0			1.21767	0
	1.22092	0			1.22092	0
	1.22417	0			1.22417	0
	1.22743	0			1.22743	0
	1.23069	1			1.23069	0
	1.23396	1			1.23396	0
	1.23724	1			1.23724	1
	1.24052	0			1.24052	0
	1.2438	0			1.2438	1
	1.24709	0			1.24709	0
	1.25038	0			1.25038	0
	1.25368	0			1.25368	1
	1.25699	0			1.25699	1
	1.26029	0			1.26029	0
	1.26361	0			1.26361	0
	1.26693	0			1.26693	0
	1.27025	0			1.27025	0
	1.27358	0			1.27358	0
	1.27691	0			1.27691	0
	1.28025	0			1.28025	0
	1.28359	0			1.28359	0
	1.28694	0			1.28694	0
	1.29029	1			1.29029	0
	1.29364	0			1.29364	0
	1.29701	0			1.29701	2
	1.30037	0			1.30037	0
	1.30374	0			1.30374	0
	1.30712	0			1.30712	0
	1.3105	0			1.3105	0
	1.31389	0			1.31389	0
	1.31728	1			1.31728	0
	1.32067	1			1.32067	0
	1.32408	0			1.32408	0
	1.32748	0			1.32748	0
	1.33089	0			1.33089	0
	1.33431	0			1.33431	0
	1.33773	0			1.33773	0
	1.34115	0			1.34115	0
	1.34458	0			1.34458	1
	1.34802	0			1.34802	1
	1.35146	0			1.35146	0
	1.3549	0			1.3549	0
	1.35835	0			1.35835	0
	1.3618	0			1.3618	0
	1.36526	1			1.36526	1
	1.36873	1			1.36873	0
	1.3722	0			1.3722	0
	1.37567	0			1.37567	0
	1.37915	0			1.37915	0
	1.38263	0			1.38263	1
	1.38612	0			1.38612	0
	1.38961	1			1.38961	0
	1.39311	1			1.39311	0
	1.39661	0			1.39661	0
	1.40012	0			1.40012	0
	1.40363	0			1.40363	0
	1.40715	0			1.40715	0
	1.41067	0			1.41067	0
	1.4142	0			1.4142	0
	1.41773	0			1.41773	0
	1.42127	0			1.42127	0
	1.42481	0			1.42481	0
	1.42836	1			1.42836	0
	1.43191	0			1.43191	0
	1.43546	0			1.43546	0
	1.43903	0			1.43903	0
	1.44259	2			1.44259	0
	1.44616	0			1.44616	0
	1.44974	0			1.44974	0
	1.45332	0			1.45332	0
	1.4569	0			1.4569	0
	1.46049	1			1.46049	0
	1.46409	1			1.46409	1
	1.46769	0			1.46769	1
	1.47129	0			1.47129	0
	1.4749	0			1.4749	1
	1.47852	0			1.47852	1
	1.48214	0			1.48214	0
	1.48576	0			1.48576	0
	1.48939	0			1.48939	0
	1.49303	0			1.49303	0
	1.49667	0			1.49667	0
	1.50031	0			1.50031	0
	1.50396	0			1.50396	1
	1.50761	0			1.50761	0
	1.51127	0			1.51127	0
	1.51493	0			1.51493	0
	1.5186	0			1.5186	0
	1.52227	1			1.52227	0
	1.52595	1			1.52595	0
	1.52963	0			1.52963	0
	1.53332	0			1.53332	1
	1.53701	0			1.53701	0
	1.54071	0			1.54071	0
	1.54441	2			1.54441	0
	1.54812	0			1.54812	0
	1.55183	0			1.55183	1
	1.55555	0			1.55555	0
	1.55927	0			1.55927	0
	1.563	0			1.563	0
	1.56673	1			1.56673	0
	1.57046	1			1.57046	0
	1.57421	0			1.57421	0
	1.57795	2			1.57795	0
	1.5817	0			1.5817	0
	1.58546	0			1.58546	0
	1.58922	2			1.58922	1
	1.59298	0			1.59298	0
	1.59675	0			1.59675	0
	1.60053	0			1.60053	1
	1.60431	0			1.60431	0
	1.60809	0			1.60809	1
	1.61188	0			1.61188	0
	1.61568	0			1.61568	0
	1.61948	1			1.61948	0
	1.62328	0			1.62328	0
	1.62709	0			1.62709	0
	1.6309	0			1.6309	0
	1.63472	0			1.63472	1
	1.63855	0			1.63855	0
	1.64238	0			1.64238	1
	1.64621	0			1.64621	0
	1.65005	0			1.65005	0
	1.65389	0			1.65389	1
	1.65774	0			1.65774	0
	1.66159	0			1.66159	0
	1.66545	1			1.66545	1
	1.66931	0			1.66931	0
	1.67318	0			1.67318	0
	1.67705	0			1.67705	0
	1.68093	0			1.68093	0
	1.68481	0			1.68481	0
	1.6887	1			1.6887	0
	1.69259	0			1.69259	1
	1.69649	0			1.69649	0
	1.70039	0			1.70039	0
	1.70429	0			1.70429	0
	1.7082	1			1.7082	0
	1.71212	0			1.71212	0
	1.71604	1			1.71604	0
	1.71997	0			1.71997	0
	1.7239	0			1.7239	0
	1.72783	1			1.72783	0
	1.73177	1			1.73177	0
	1.73572	0			1.73572	0
	1.73967	0			1.73967	0
	1.74362	0			1.74362	0
	1.74758	0			1.74758	1
	1.75155	0			1.75155	0
	1.75552	1			1.75552	0
	1.75949	0			1.75949	1
	1.76347	0			1.76347	0
	1.76746	0			1.76746	0
	1.77145	0			1.77145	0
	1.77544	0			1.77544	1
	1.77944	0			1.77944	0
	1.78344	0			1.78344	0
	1.78745	1			1.78745	0
	1.79146	0			1.79146	2
	1.79548	1			1.79548	0
	1.7995	0			1.7995	1
	1.80353	0			1.80353	0
	1.80757	0			1.80757	1
	1.8116	0			1.8116	0
	1.81565	0			1.81565	0
	1.81969	0			1.81969	0
	1.82374	1			1.82374	0
	1.8278	1			1.8278	0
	1.83186	0			1.83186	1
	1.83593	0			1.83593	0
	1.84	1			1.84	0
	1.84408	0			1.84408	1
	1.84816	0			1.84816	0
	1.85225	0			1.85225	0
	1.85634	1			1.85634	0
	1.86043	0			1.86043	0
	1.86453	0			1.86453	0
	1.86864	1			1.86864	0
	1.87275	1			1.87275	0
	1.87687	0			1.87687	0
	1.88099	0			1.88099	0
	1.88511	0			1.88511	0
	1.88924	0			1.88924	0
	1.89338	0			1.89338	0
	1.89752	0			1.89752	0
	1.90166	0			1.90166	1
	1.90581	1			1.90581	0
	1.90996	0			1.90996	0
	1.91412	0			1.91412	0
	1.91829	0			1.91829	0
	1.92246	0			1.92246	0
	1.92663	0			1.92663	0
	1.93081	0			1.93081	0
	1.93499	0			1.93499	0
	1.93918	0			1.93918	0
	1.94337	0			1.94337	0
	1.94757	1			1.94757	0
	1.95177	0			1.95177	1
	1.95598	0			1.95598	0
	1.96019	0			1.96019	0
	1.96441	0			1.96441	1
	1.96863	1			1.96863	0
	1.97286	0			1.97286	0
	1.97709	0			1.97709	1
	1.98133	0			1.98133	0
	1.98557	0			1.98557	0
	1.98982	0			1.98982	0
	1.99407	0			1.99407	0
	1.99833	1			1.99833	0
	2.00259	1			2.00259	0
	2.00685	0			2.00685	0
	2.01113	0			2.01113	1
	2.0154	0			2.0154	0
	2.01968	0			2.01968	0
	2.02397	1			2.02397	0
	2.02826	0			2.02826	0
	2.03255	0			2.03255	0
	2.03685	0			2.03685	1
	2.04116	0			2.04116	1
	2.04547	0			2.04547	1
	2.04978	1			2.04978	2
	2.0541	0			2.0541	1
	2.05843	4			2.05843	1
	2.06276	2			2.06276	1
	2.06709	3			2.06709	7
	2.07143	7			2.07143	4
	2.07577	28			2.07577	7
	2.08012	5			2.08012	3
	2.08448	0			2.08448	3
	2.08883	1			2.08883	0
	2.0932	0			2.0932	0
	2.09757	0			2.09757	0
	2.10194	1			2.10194	0
	2.10632	0			2.10632	0
	2.1107	0			2.1107	0
	2.11509	0			2.11509	0
	2.11948	0			2.11948	0
	2.12388	0			2.12388	0
	2.12828	0			2.12828	1
	2.13269	0			2.13269	0
	2.1371	0			2.1371	0
	2.14152	0			2.14152	1
	2.14594	0			2.14594	0
	2.15036	1			2.15036	1
	2.1548	0			2.1548	1
	2.15923	3			2.15923	1
	2.16367	0			2.16367	0
	2.16812	0			2.16812	0
	2.17257	0			2.17257	0
	2.17703	0			2.17703	0
	2.18149	1			2.18149	0
	2.18595	0			2.18595	0
	2.19042	0			2.19042	0
	2.1949	0			2.1949	0
	2.19938	0			2.19938	0
	2.20386	0			2.20386	0
	2.20835	0			2.20835	0
	2.21285	0			2.21285	0
	2.21735	0			2.21735	2
	2.22185	0			2.22185	0
	2.22636	0			2.22636	0
	2.23087	0			2.23087	0
	2.23539	0			2.23539	0
	2.23992	1			2.23992	0
	2.24445	0			2.24445	0
	2.24898	0			2.24898	0
	2.25352	1			2.25352	0
	2.25806	0			2.25806	0
	2.26261	1			2.26261	1
	2.26716	1			2.26716	0
	2.27172	0			2.27172	1
	2.27628	0			2.27628	0
	2.28085	1			2.28085	0
	2.28542	0			2.28542	0
	2.29	0			2.29	0
	2.29458	0			2.29458	0
	2.29917	0			2.29917	0
	2.30376	0			2.30376	0
	2.30836	1			2.30836	0
	2.31296	0			2.31296	0
	2.31757	0			2.31757	0
	2.32218	0			2.32218	0
	2.32679	0			2.32679	0
	2.33141	0			2.33141	1
	2.33604	0			2.33604	0
	2.34067	0			2.34067	0
	2.34531	0			2.34531	1
	2.34995	1			2.34995	0
	2.35459	0			2.35459	0
	2.35924	0			2.35924	0
	2.3639	0			2.3639	0
	2.36856	0			2.36856	0
	2.37322	0			2.37322	1
	2.37789	0			2.37789	0
	2.38257	1			2.38257	0
	2.38725	0			2.38725	0
	2.39193	0			2.39193	1
	2.39662	0			2.39662	0
	2.40131	0			2.40131	0
	2.40601	1			2.40601	0
	2.41072	0			2.41072	1
	2.41542	0			2.41542	2
	2.42014	1			2.42014	0
	2.42486	0			2.42486	0
	2.42958	0			2.42958	0
	2.43431	0			2.43431	0
	2.43904	0			2.43904	0
	2.44378	1			2.44378	0
	2.44852	0			2.44852	0
	2.45327	0			2.45327	0
	2.45802	0			2.45802	0
	2.46278	1			2.46278	0
	2.46754	2			2.46754	0
	2.47231	0			2.47231	0
	2.47708	1			2.47708	0
	2.48185	0			2.48185	1
	2.48664	0			2.48664	0
	2.49142	1			2.49142	3
	2.49621	0			2.49621	0
	2.50101	0			2.50101	0
	2.50581	1			2.50581	0
	2.51062	0			2.51062	0
	2.51543	0			2.51543	1
	2.52024	0			2.52024	0
	2.52506	0			2.52506	1
	2.52989	0			2.52989	0
	2.53472	0			2.53472	0
	2.53955	0			2.53955	0
	2.54439	2			2.54439	0
	2.54924	0			2.54924	0
	2.55409	1			2.55409	0
	2.55894	1			2.55894	1
	2.5638	0			2.5638	0
	2.56867	0			2.56867	0
	2.57353	1			2.57353	0
	2.57841	0			2.57841	0
	2.58329	1			2.58329	0
	2.58817	0			2.58817	0
	2.59306	0			2.59306	0
	2.59795	0			2.59795	0
	2.60285	0			2.60285	0
	2.60775	0			2.60775	0
	2.61266	0			2.61266	0
	2.61757	0			2.61757	1
	2.62249	0			2.62249	0
	2.62741	0			2.62741	0
	2.63234	0			2.63234	0
	2.63727	0			2.63727	0
	2.64221	0			2.64221	2
	2.64715	1			2.64715	1
	2.6521	0			2.6521	0
	2.65705	0			2.65705	1
	2.66201	0			2.66201	0
	2.66697	0			2.66697	1
	2.67194	2			2.67194	0
	2.67691	0			2.67691	0
	2.68188	1			2.68188	1
	2.68686	0			2.68686	0
	2.69185	0			2.69185	0
	2.69684	0			2.69684	0
	2.70184	0			2.70184	0
	2.70684	0			2.70684	0
	2.71184	0			2.71184	1
	2.71685	2			2.71685	0
	2.72187	0			2.72187	1
	2.72689	0			2.72689	0
	2.73191	0			2.73191	1
	2.73694	0			2.73694	0
	2.74197	2			2.74197	0
	2.74701	0			2.74701	0
	2.75206	0			2.75206	1
	2.75711	0			2.75711	0
	2.76216	1			2.76216	0
	2.76722	0			2.76722	0
	2.77228	0			2.77228	0
	2.77735	0			2.77735	0
	2.78242	1			2.78242	0
	2.7875	1			2.7875	1
	2.79258	1			2.79258	0
	2.79767	0			2.79767	1
	2.80277	1			2.80277	0
	2.80786	0			2.80786	0
	2.81297	0			2.81297	1
	2.81807	2			2.81807	1
	2.82318	4			2.82318	0
	2.8283	1			2.8283	0
	2.83342	0			2.83342	0
	2.83855	0			2.83855	0
	2.84368	0			2.84368	0
	2.84882	0			2.84882	2
	2.85396	0			2.85396	1
	2.85911	0			2.85911	0
	2.86426	0			2.86426	0
	2.86941	0			2.86941	0
	2.87457	0			2.87457	0
	2.87974	0			2.87974	0
	2.88491	2			2.88491	0
	2.89008	0			2.89008	1
	2.89526	0			2.89526	0
	2.90045	0			2.90045	0
	2.90564	0			2.90564	0
	2.91083	1			2.91083	0
	2.91603	0			2.91603	0
	2.92124	1			2.92124	0
	2.92645	0			2.92645	1
	2.93166	0			2.93166	0
	2.93688	0			2.93688	0
	2.9421	0			2.9421	0
	2.94733	2			2.94733	1
	2.95257	0			2.95257	0
	2.95781	0			2.95781	0
	2.96305	0			2.96305	1
	2.9683	0			2.9683	0
	2.97355	0			2.97355	0
	2.97881	0			2.97881	0
	2.98407	0			2.98407	1
	2.98934	0			2.98934	0
	2.99461	0			2.99461	1
	2.99989	0			2.99989	1
	3.00517	0			3.00517	1
	3.01046	0			3.01046	0
	3.01575	0			3.01575	0
	3.02105	3			3.02105	0
	3.02635	0			3.02635	0
	3.03166	1			3.03166	0
	3.03697	0			3.03697	0
	3.04228	0			3.04228	1
	3.0476	0			3.0476	0
	3.05293	0			3.05293	0
	3.05826	0			3.05826	0
	3.0636	0			3.0636	0
	3.06894	0			3.06894	0
	3.07428	0			3.07428	0
	3.07963	0			3.07963	0
	3.08499	0			3.08499	0
	3.09035	1			3.09035	0
	3.09571	0			3.09571	0
	3.10108	0			3.10108	0
	3.10646	0			3.10646	0
	3.11184	0			3.11184	2
	3.11722	0			3.11722	0
	3.12261	0			3.12261	0
	3.12801	1			3.12801	0
	3.1334	0			3.1334	0
	3.13881	2			3.13881	0
	3.14422	0			3.14422	0
	3.14963	0			3.14963	0
	3.15505	0			3.15505	0
	3.16047	0			3.16047	0
	3.1659	0			3.1659	0
	3.17133	0			3.17133	0
	3.17677	0			3.17677	1
	3.18221	0			3.18221	2
	3.18766	1			3.18766	0
	3.19311	1			3.19311	1
	3.19857	0			3.19857	0
	3.20403	0			3.20403	0
	3.2095	0			3.2095	0
	3.21497	1			3.21497	0
	3.22045	2			3.22045	1
	3.22593	0			3.22593	1
	3.23142	1			3.23142	0
	3.23691	0			3.23691	0
	3.24241	0			3.24241	0
	3.24791	0			3.24791	0
	3.25341	1			3.25341	0
	3.25892	1			3.25892	0
	3.26444	0			3.26444	0
	3.26996	0			3.26996	2
	3.27548	0			3.27548	0
	3.28101	0			3.28101	0
	3.28655	0			3.28655	0
	3.29209	0			3.29209	0
	3.29763	1			3.29763	1
	3.30318	1			3.30318	1
	3.30874	0			3.30874	0
	3.3143	0			3.3143	1
	3.31986	0			3.31986	0
	3.32543	1			3.32543	0
	3.33101	0			3.33101	0
	3.33658	0			3.33658	0
	3.34217	0			3.34217	1
	3.34776	0			3.34776	0
	3.35335	0			3.35335	0
	3.35895	2			3.35895	0
	3.36455	1			3.36455	1
	3.37016	0			3.37016	0
	3.37577	0			3.37577	0
	3.38139	0			3.38139	0
	3.38701	0			3.38701	0
	3.39264	0			3.39264	2
	3.39827	1			3.39827	0
	3.40391	0			3.40391	0
	3.40955	0			3.40955	0
	3.4152	1			3.4152	0
	3.42085	1			3.42085	1
	3.42651	1			3.42651	0
	3.43217	0			3.43217	0
	3.43784	0			3.43784	0
	3.44351	1			3.44351	0
	3.44918	0			3.44918	0
	3.45486	0			3.45486	1
	3.46055	0			3.46055	0
	3.46624	1			3.46624	0
	3.47194	1			3.47194	0
	3.47764	1			3.47764	0
	3.48334	0			3.48334	0
	3.48905	0			3.48905	1
	3.49477	0			3.49477	1
	3.50049	1			3.50049	0
	3.50621	0			3.50621	0
	3.51194	0			3.51194	0
	3.51768	0			3.51768	0
	3.52341	2			3.52341	1
	3.52916	0			3.52916	0
	3.53491	0			3.53491	0
	3.54066	1			3.54066	1
	3.54642	2			3.54642	0
	3.55218	1			3.55218	0
	3.55795	1			3.55795	0
	3.56373	0			3.56373	0
	3.5695	1			3.5695	0
	3.57529	0			3.57529	0
	3.58108	1			3.58108	1
	3.58687	0			3.58687	0
	3.59267	2			3.59267	0
	3.59847	0			3.59847	0
	3.60428	0			3.60428	1
	3.61009	1			3.61009	0
	3.61591	1			3.61591	0
	3.62173	0			3.62173	0
	3.62755	0			3.62755	0
	3.63339	0			3.63339	0
	3.63922	1			3.63922	0
	3.64506	1			3.64506	1
	3.65091	1			3.65091	0
	3.65676	1			3.65676	0
	3.66262	0			3.66262	0
	3.66848	2			3.66848	1
	3.67434	0			3.67434	1
	3.68021	0			3.68021	1
	3.68609	0			3.68609	0
	3.69197	1			3.69197	0
	3.69786	1			3.69786	0
	3.70375	1			3.70375	0
	3.70964	0			3.70964	0
	3.71554	0			3.71554	0
	3.72144	0			3.72144	0
	3.72735	3			3.72735	0
	3.73327	0			3.73327	0
	3.73919	1			3.73919	0
	3.74511	1			3.74511	0
	3.75104	0			3.75104	0
	3.75697	1			3.75697	1
	3.76291	0			3.76291	0
	3.76886	1			3.76886	0
	3.7748	0			3.7748	0
	3.78076	0			3.78076	1
	3.78672	0			3.78672	1
	3.79268	2			3.79268	1
	3.79865	0			3.79865	0
	3.80462	2			3.80462	0
	3.8106	0			3.8106	0
	3.81658	0			3.81658	2
	3.82257	0			3.82257	1
	3.82856	1			3.82856	0
	3.83456	0			3.83456	0
	3.84056	0			3.84056	0
	3.84656	0			3.84656	0
	3.85258	0			3.85258	1
	3.85859	0			3.85859	0
	3.86461	1			3.86461	1
	3.87064	0			3.87064	0
	3.87667	1			3.87667	1
	3.88271	0			3.88271	1
	3.88875	1			3.88875	0
	3.89479	0			3.89479	0
	3.90084	1			3.90084	2
	3.9069	2			3.9069	0
	3.91296	1			3.91296	0
	3.91902	0			3.91902	0
	3.92509	1			3.92509	0
	3.93117	0			3.93117	0
	3.93725	2			3.93725	0
	3.94333	0			3.94333	2
	3.94942	0			3.94942	0
	3.95552	0			3.95552	0
	3.96162	1			3.96162	1
	3.96772	0			3.96772	0
	3.97383	0			3.97383	2
	3.97994	1			3.97994	0
	3.98606	2			3.98606	1
	3.99218	0			3.99218	2
	3.99831	0			3.99831	2
	4.00445	2			4.00445	3
	4.01058	3			4.01058	1
	4.01673	3			4.01673	9
	4.02287	13			4.02287	6
	4.02903	35			4.02903	24
	4.03518	437			4.03518	102
	4.04135	872			4.04135	735
	4.04751	51			4.04751	114
	4.05369	7			4.05369	6
	4.05986	1			4.05986	3
	4.06604	2			4.06604	12
	4.07223	1			4.07223	0
	4.07842	2			4.07842	3
	4.08462	0			4.08462	2
	4.09082	2			4.09082	2
	4.09703	0			4.09703	1
	4.10324	5			4.10324	0
	4.10945	1			4.10945	1
	4.11567	2			4.11567	1
	4.1219	0			4.1219	1
	4.12813	2			4.12813	0
	4.13436	4			4.13436	3
	4.1406	3			4.1406	1
	4.14685	2			4.14685	1
	4.1531	2			4.1531	1
	4.15935	3			4.15935	0
	4.16561	0			4.16561	1
	4.17188	1			4.17188	0
	4.17815	0			4.17815	0
	4.18442	0			4.18442	1
	4.1907	4			4.1907	1
	4.19698	1			4.19698	2
	4.20327	1			4.20327	0
	4.20957	2			4.20957	2
	4.21587	2			4.21587	1
	4.22217	4			4.22217	0
	4.22848	1			4.22848	1
	4.23479	0			4.23479	0
	4.24111	1			4.24111	3
	4.24743	3			4.24743	0
	4.25376	1			4.25376	0
	4.26009	0			4.26009	0
	4.26643	1			4.26643	1
	4.27277	1			4.27277	1
	4.27912	1			4.27912	1
	4.28547	3			4.28547	3
	4.29183	0			4.29183	1
	4.29819	0			4.29819	4
	4.30455	1			4.30455	1
	4.31093	1			4.31093	0
	4.3173	1			4.3173	1
	4.32368	2			4.32368	0
	4.33007	1			4.33007	0
	4.33646	2			4.33646	1
	4.34286	1			4.34286	2
	4.34926	2			4.34926	0
	4.35566	0			4.35566	0
	4.36207	4			4.36207	0
	4.36849	2			4.36849	0
	4.37491	0			4.37491	1
	4.38133	0			4.38133	0
	4.38776	0			4.38776	0
	4.3942	0			4.3942	1
	4.40063	1			4.40063	0
	4.40708	1			4.40708	0
	4.41353	1			4.41353	1
	4.41998	1			4.41998	1
	4.42644	0			4.42644	2
	4.43291	0			4.43291	0
	4.43937	0			4.43937	0
	4.44585	0			4.44585	1
	4.45233	1			4.45233	0
	4.45881	0			4.45881	1
	4.4653	1			4.4653	1
	4.47179	2			4.47179	0
	4.47829	0			4.47829	1
	4.48479	1			4.48479	1
	4.4913	0			4.4913	2
	4.49781	2			4.49781	3
	4.50433	1			4.50433	1
	4.51085	1			4.51085	1
	4.51738	1			4.51738	1
	4.52391	2			4.52391	2
	4.53044	1			4.53044	0
	4.53699	0			4.53699	3
	4.54353	0			4.54353	1
	4.55008	2			4.55008	0
	4.55664	1			4.55664	2
	4.5632	0			4.5632	2
	4.56977	2			4.56977	1
	4.57634	1			4.57634	1
	4.58291	3			4.58291	0
	4.58949	0			4.58949	1
	4.59608	1			4.59608	1
	4.60267	1			4.60267	1
	4.60926	1			4.60926	1
	4.61586	2			4.61586	1
	4.62247	1			4.62247	1
	4.62908	3			4.62908	0
	4.63569	1			4.63569	3
	4.64231	0			4.64231	4
	4.64894	0			4.64894	1
	4.65557	1			4.65557	0
	4.6622	0			4.6622	1
	4.66884	3			4.66884	0
	4.67548	2			4.67548	1
	4.68213	1			4.68213	0
	4.68878	1			4.68878	0
	4.69544	0			4.69544	1
	4.7021	1			4.7021	0
	4.70877	0			4.70877	0
	4.71545	1			4.71545	0
	4.72212	1			4.72212	1
	4.72881	1			4.72881	1
	4.73549	2			4.73549	1
	4.74219	1			4.74219	0
	4.74888	1			4.74888	0
	4.75558	1			4.75558	0
	4.76229	0			4.76229	0
	4.769	0			4.769	1
	4.77572	0			4.77572	0
	4.78244	0			4.78244	0
	4.78917	0			4.78917	1
	4.7959	2			4.7959	1
	4.80263	0			4.80263	1
	4.80938	0			4.80938	0
	4.81612	0			4.81612	0
	4.82287	1			4.82287	1
	4.82963	0			4.82963	3
	4.83639	0			4.83639	1
	4.84315	1			4.84315	3
	4.84992	0			4.84992	2
	4.8567	1			4.8567	1
	4.86348	1			4.86348	1
	4.87026	0			4.87026	0
	4.87705	0			4.87705	2
	4.88385	0			4.88385	3
	4.89065	3			4.89065	1
	4.89745	1			4.89745	2
	4.90426	0			4.90426	1
	4.91107	2			4.91107	0
	4.91789	2			4.91789	1
	4.92471	0			4.92471	0
	4.93154	1			4.93154	0
	4.93838	4			4.93838	1
	4.94521	1			4.94521	1
	4.95206	1			4.95206	0
	4.95891	1			4.95891	0
	4.96576	0			4.96576	4
	4.97262	3			4.97262	0
	4.97948	3			4.97948	0
	4.98635	2			4.98635	0
	4.99322	2			4.99322	1
	5.00009	0			5.00009	0
	5.00698	1			5.00698	0
	5.01386	2			5.01386	2
	5.02075	1			5.02075	0
	5.02765	0			5.02765	0
	5.03455	1			5.03455	3
	5.04146	1			5.04146	1
	5.04837	0			5.04837	1
	5.05529	2			5.05529	2
	5.06221	3			5.06221	2
	5.06913	2			5.06913	2
	5.07606	1			5.07606	0
	5.083	4			5.083	1
	5.08994	3			5.08994	1
	5.09688	1			5.09688	1
	5.10383	0			5.10383	0
	5.11079	1			5.11079	1
	5.11775	0			5.11775	0
	5.12471	0			5.12471	1
	5.13168	1			5.13168	0
	5.13866	2			5.13866	1
	5.14563	1			5.14563	1
	5.15262	2			5.15262	1
	5.15961	2			5.15961	1
	5.1666	2			5.1666	0
	5.1736	1			5.1736	0
	5.1806	0			5.1806	0
	5.18761	0			5.18761	1
	5.19462	3			5.19462	1
	5.20164	0			5.20164	0
	5.20867	0			5.20867	2
	5.21569	1			5.21569	1
	5.22273	0			5.22273	2
	5.22976	1			5.22976	0
	5.23681	2			5.23681	4
	5.24385	0			5.24385	1
	5.25091	1			5.25091	1
	5.25796	3			5.25796	1
	5.26502	2			5.26502	0
	5.27209	1			5.27209	0
	5.27916	1			5.27916	0
	5.28624	2			5.28624	0
	5.29332	0			5.29332	2
	5.30041	0			5.30041	1
	5.3075	1			5.3075	0
	5.31459	0			5.31459	0
	5.32169	2			5.32169	1
	5.3288	1			5.3288	0
	5.33591	2			5.33591	3
	5.34302	3			5.34302	1
	5.35014	1			5.35014	5
	5.35727	3			5.35727	1
	5.3644	0			5.3644	3
	5.37153	0			5.37153	1
	5.37867	3			5.37867	1
	5.38582	1			5.38582	1
	5.39297	1			5.39297	1
	5.40012	0			5.40012	1
	5.40728	2			5.40728	1
	5.41444	0			5.41444	1
	5.42161	1			5.42161	0
	5.42879	0			5.42879	0
	5.43597	0			5.43597	2
	5.44315	0			5.44315	1
	5.45034	2			5.45034	0
	5.45753	2			5.45753	3
	5.46473	1			5.46473	0
	5.47193	0			5.47193	2
	5.47914	0			5.47914	1
	5.48635	4			5.48635	2
	5.49357	0			5.49357	0
	5.50079	2			5.50079	0
	5.50802	1			5.50802	1
	5.51525	1			5.51525	1
	5.52249	0			5.52249	0
	5.52973	0			5.52973	0
	5.53697	3			5.53697	0
	5.54423	1			5.54423	2
	5.55148	1			5.55148	2
	5.55874	0			5.55874	0
	5.56601	1			5.56601	0
	5.57328	1			5.57328	3
	5.58056	1			5.58056	1
	5.58784	0			5.58784	1
	5.59512	1			5.59512	2
	5.60241	1			5.60241	1
	5.60971	1			5.60971	0
	5.61701	1			5.61701	1
	5.62431	0			5.62431	0
	5.63162	2			5.63162	2
	5.63894	3			5.63894	3
	5.64626	1			5.64626	0
	5.65358	3			5.65358	1
	5.66091	1			5.66091	1
	5.66824	1			5.66824	3
	5.67558	1			5.67558	2
	5.68293	4			5.68293	1
	5.69027	1			5.69027	1
	5.69763	3			5.69763	0
	5.70499	0			5.70499	1
	5.71235	1			5.71235	0
	5.71972	1			5.71972	1
	5.72709	0			5.72709	0
	5.73447	2			5.73447	0
	5.74185	0			5.74185	0
	5.74924	2			5.74924	3
	5.75663	1			5.75663	1
	5.76403	0			5.76403	3
	5.77143	3			5.77143	1
	5.77884	1			5.77884	1
	5.78625	1			5.78625	0
	5.79367	2			5.79367	1
	5.80109	0			5.80109	1
	5.80851	3			5.80851	0
	5.81594	0			5.81594	1
	5.82338	0			5.82338	0
	5.83082	1			5.83082	3
	5.83827	5			5.83827	0
	5.84572	0			5.84572	0
	5.85317	0			5.85317	0
	5.86063	1			5.86063	2
	5.8681	1			5.8681	2
	5.87557	1			5.87557	4
	5.88305	1			5.88305	0
	5.89053	1			5.89053	0
	5.89801	2			5.89801	0
	5.9055	0			5.9055	0
	5.91299	3			5.91299	2
	5.92049	1			5.92049	0
	5.928	3			5.928	2
	5.93551	0			5.93551	0
	5.94302	1			5.94302	1
	5.95054	1			5.95054	0
	5.95806	1			5.95806	2
	5.96559	0			5.96559	0
	5.97313	2			5.97313	0
	5.98066	0			5.98066	0
	5.98821	0			5.98821	2
	5.99575	3			5.99575	1
	6.00331	0			6.00331	1
	6.01086	1			6.01086	2
	6.01843	1			6.01843	0
	6.02599	1			6.02599	2
	6.03357	1			6.03357	2
	6.04114	2			6.04114	1
	6.04873	0			6.04873	4
	6.05631	3			6.05631	2
	6.06391	0			6.06391	1
	6.0715	1			6.0715	1
	6.0791	1			6.0791	0
	6.08671	0			6.08671	0
	6.09432	1			6.09432	0
	6.10194	1			6.10194	2
	6.10956	0			6.10956	1
	6.11718	2			6.11718	2
	6.12481	2			6.12481	1
	6.13245	2			6.13245	3
	6.14009	0			6.14009	0
	6.14773	1			6.14773	0
	6.15539	2			6.15539	1
	6.16304	0			6.16304	2
	6.1707	0			6.1707	0
	6.17836	1			6.17836	1
	6.18603	0			6.18603	1
	6.19371	0			6.19371	0
	6.20139	3			6.20139	2
	6.20907	1			6.20907	0
	6.21676	1			6.21676	1
	6.22445	1			6.22445	2
	6.23215	1			6.23215	0
	6.23986	2			6.23986	2
	6.24757	1			6.24757	1
	6.25528	0			6.25528	0
	6.263	3			6.263	2
	6.27072	2			6.27072	0
	6.27845	1			6.27845	1
	6.28618	2			6.28618	1
	6.29392	1			6.29392	1
	6.30166	0			6.30166	0
	6.30941	0			6.30941	0
	6.31716	0			6.31716	0
	6.32492	2			6.32492	1
	6.33268	1			6.33268	2
	6.34045	1			6.34045	0
	6.34822	1			6.34822	0
	6.35599	0			6.35599	2
	6.36377	0			6.36377	0
	6.37156	3			6.37156	1
	6.37935	1			6.37935	0
	6.38715	2			6.38715	1
	6.39495	3			6.39495	0
	6.40275	0			6.40275	1
	6.41057	2			6.41057	2
	6.41838	2			6.41838	1
	6.4262	2			6.4262	0
	6.43403	0			6.43403	0
	6.44186	1			6.44186	3
	6.44969	1			6.44969	1
	6.45753	0			6.45753	1
	6.46537	1			6.46537	0
	6.47322	1			6.47322	2
	6.48108	1			6.48108	0
	6.48894	0			6.48894	2
	6.4968	1			6.4968	0
	6.50467	3			6.50467	0
	6.51254	2			6.51254	2
	6.52042	2			6.52042	0
	6.52831	0			6.52831	1
	6.53619	0			6.53619	0
	6.54409	0			6.54409	1
	6.55199	1			6.55199	1
	6.55989	0			6.55989	1
	6.5678	0			6.5678	0
	6.57571	1			6.57571	1
	6.58363	0			6.58363	1
	6.59155	0			6.59155	1
	6.59948	0			6.59948	2
	6.60741	1			6.60741	0
	6.61535	0			6.61535	0
	6.62329	0			6.62329	0
	6.63123	1			6.63123	0
	6.63919	3			6.63919	0
	6.64714	1			6.64714	1
	6.6551	0			6.6551	0
	6.66307	0			6.66307	1
	6.67104	0			6.67104	0
	6.67902	1			6.67902	2
	6.687	0			6.687	2
	6.69498	1			6.69498	2
	6.70297	1			6.70297	1
	6.71097	0			6.71097	1
	6.71897	0			6.71897	1
	6.72697	0			6.72697	1
	6.73498	1			6.73498	1
	6.743	1			6.743	0
	6.75102	4			6.75102	1
	6.75904	0			6.75904	0
	6.76707	0			6.76707	3
	6.77511	0			6.77511	1
	6.78314	1			6.78314	0
	6.79119	0			6.79119	0
	6.79924	2			6.79924	0
	6.80729	1			6.80729	0
	6.81535	0			6.81535	0
	6.82341	0			6.82341	0
	6.83148	0			6.83148	1
	6.83955	1			6.83955	0
	6.84763	1			6.84763	0
	6.85571	0			6.85571	0
	6.8638	0			6.8638	1
	6.87189	0			6.87189	2
	6.87999	1			6.87999	0
	6.88809	1			6.88809	0
	6.8962	0			6.8962	0
	6.90431	1			6.90431	2
	6.91243	0			6.91243	0
	6.92055	0			6.92055	1
	6.92868	0			6.92868	2
	6.93681	1			6.93681	0
	6.94495	0			6.94495	1
	6.95309	1			6.95309	2
	6.96123	1			6.96123	2
	6.96938	0			6.96938	1
	6.97754	2			6.97754	0
	6.9857	1			6.9857	0
	6.99387	0			6.99387	0
	7.00204	0			7.00204	0
	7.01021	1			7.01021	0
	7.01839	0			7.01839	0
	7.02658	0			7.02658	0
	7.03477	0			7.03477	0
	7.04296	0			7.04296	0
	7.05116	1			7.05116	0
	7.05936	0			7.05936	0
	7.06757	0			7.06757	1
	7.07579	0			7.07579	1
	7.08401	0			7.08401	1
	7.09223	1			7.09223	0
	7.10046	0			7.10046	1
	7.10869	1			7.10869	0
	7.11693	0			7.11693	1
	7.12517	3			7.12517	0
	7.13342	1			7.13342	0
	7.14168	0			7.14168	0
	7.14993	3			7.14993	0
	7.1582	0			7.1582	0
	7.16646	0			7.16646	0
	7.17474	0			7.17474	1
	7.18301	1			7.18301	1
	7.19129	0			7.19129	0
	7.19958	1			7.19958	0
	7.20787	0			7.20787	0
	7.21617	2			7.21617	1
	7.22447	0			7.22447	1
	7.23278	0			7.23278	0
	7.24109	0			7.24109	0
	7.24941	0			7.24941	0
	7.25773	2			7.25773	0
	7.26605	1			7.26605	0
	7.27438	1			7.27438	1
	7.28272	0			7.28272	0
	7.29106	0			7.29106	0
	7.29941	0			7.29941	0
	7.30776	0			7.30776	0
	7.31611	0			7.31611	0
	7.32447	0			7.32447	0
	7.33284	0			7.33284	0
	7.3412	0			7.3412	0
	7.34958	0			7.34958	0
	7.35796	2			7.35796	0
	7.36634	1			7.36634	1
	7.37473	0			7.37473	0
	7.38313	0			7.38313	1
	7.39152	1			7.39152	0
	7.39993	0			7.39993	1
	7.40834	1			7.40834	0
	7.41675	0			7.41675	1
	7.42517	0			7.42517	0
	7.43359	0			7.43359	1
	7.44202	1			7.44202	0
	7.45045	0			7.45045	0
	7.45889	0			7.45889	1
	7.46733	0			7.46733	0
	7.47578	2			7.47578	1
	7.48423	3			7.48423	0
	7.49269	0			7.49269	0
	7.50115	0			7.50115	0
	7.50962	0			7.50962	1
	7.51809	1			7.51809	0
	7.52657	0			7.52657	0
	7.53505	0			7.53505	1
	7.54354	2			7.54354	0
	7.55203	2			7.55203	0
	7.56052	1			7.56052	0
	7.56902	0			7.56902	0
	7.57753	2			7.57753	0
	7.58604	0			7.58604	0
	7.59456	0			7.59456	2
	7.60308	0			7.60308	0
	7.6116	0			7.6116	1
	7.62013	2			7.62013	0
	7.62867	2			7.62867	0
	7.63721	0			7.63721	0
	7.64575	2			7.64575	0
	7.6543	2			7.6543	0
	7.66285	0			7.66285	0
	7.67141	1			7.67141	1
	7.67998	2			7.67998	0
	7.68855	0			7.68855	1
	7.69712	1			7.69712	0
	7.7057	0			7.7057	1
	7.71428	0			7.71428	0
	7.72287	0			7.72287	2
	7.73146	0			7.73146	0
	7.74006	0			7.74006	0
	7.74867	0			7.74867	0
	7.75727	0			7.75727	1
	7.76589	0			7.76589	0
	7.7745	0			7.7745	1
	7.78313	0			7.78313	0
	7.79175	0			7.79175	0
	7.80039	0			7.80039	1
	7.80902	0			7.80902	0
	7.81767	0			7.81767	0
	7.82631	0			7.82631	0
	7.83496	0			7.83496	0
	7.84362	0			7.84362	2
	7.85228	0			7.85228	0
	7.86095	0			7.86095	0
	7.86962	0			7.86962	0
	7.87829	0			7.87829	0
	7.88698	2			7.88698	0
	7.89566	0			7.89566	0
	7.90435	1			7.90435	1
	7.91305	2			7.91305	0
	7.92175	0			7.92175	0
	7.93045	0			7.93045	1
	7.93916	0			7.93916	0
	7.94788	1			7.94788	1
	7.9566	1			7.9566	1
	7.96532	0			7.96532	0
	7.97405	0			7.97405	0
	7.98279	0			7.98279	0
	7.99152	0			7.99152	1
	8.00027	0			8.00027	1
	8.00902	1			8.00902	1
	8.01777	1			8.01777	0
	8.02653	1			8.02653	1
	8.03529	1			8.03529	0
	8.04406	1			8.04406	0
	8.05283	0			8.05283	0
	8.06161	0			8.06161	0
	8.0704	0			8.0704	1
	8.07918	0			8.07918	0
	8.08798	0			8.08798	0
	8.09677	0			8.09677	0
	8.10558	0			8.10558	1
	8.11438	0			8.11438	1
	8.1232	1			8.1232	1
	8.13201	0			8.13201	1
	8.14083	1			8.14083	1
	8.14966	1			8.14966	0
	8.15849	1			8.15849	0
	8.16733	0			8.16733	0
	8.17617	0			8.17617	0
	8.18502	1			8.18502	0
	8.19387	0			8.19387	1
	8.20272	3			8.20272	0
	8.21158	1			8.21158	0
	8.22045	0			8.22045	0
	8.22932	1			8.22932	0
	8.2382	0			8.2382	0
	8.24708	2			8.24708	0
	8.25596	0			8.25596	1
	8.26485	1			8.26485	0
	8.27375	0			8.27375	0
	8.28264	0			8.28264	2
	8.29155	0			8.29155	0
	8.30046	0			8.30046	0
	8.30937	0			8.30937	0
	8.31829	0			8.31829	0
	8.32722	1			8.32722	1
	8.33614	1			8.33614	0
	8.34508	0			8.34508	0
	8.35402	1			8.35402	1
	8.36296	4			8.36296	0
	8.37191	0			8.37191	1
	8.38086	0			8.38086	1
	8.38982	0			8.38982	0
	8.39878	1			8.39878	1
	8.40775	0			8.40775	0
	8.41672	0			8.41672	0
	8.4257	0			8.4257	0
	8.43468	1			8.43468	0
	8.44367	0			8.44367	0
	8.45266	1			8.45266	1
	8.46166	0			8.46166	1
	8.47066	1			8.47066	0
	8.47967	0			8.47967	0
	8.48868	0			8.48868	0
	8.49769	1			8.49769	0
	8.50672	0			8.50672	0
	8.51574	0			8.51574	0
	8.52477	1			8.52477	0
	8.53381	0			8.53381	1
	8.54285	2			8.54285	0
	8.55189	1			8.55189	1
	8.56094	0			8.56094	1
	8.57	0			8.57	0
	8.57906	1			8.57906	0
	8.58812	0			8.58812	0
	8.59719	1			8.59719	0
	8.60627	1			8.60627	1
	8.61535	0			8.61535	0
	8.62443	0			8.62443	1
	8.63352	0			8.63352	0
	8.64262	0			8.64262	0
	8.65171	0			8.65171	0
	8.66082	0			8.66082	1
	8.66993	1			8.66993	2
	8.67904	0			8.67904	0
	8.68816	0			8.68816	0
	8.69728	0			8.69728	2
	8.70641	1			8.70641	0
	8.71554	0			8.71554	0
	8.72468	0			8.72468	0
	8.73382	1			8.73382	0
	8.74297	0			8.74297	1
	8.75212	0			8.75212	2
	8.76128	1			8.76128	0
	8.77044	0			8.77044	0
	8.77961	1			8.77961	1
	8.78878	1			8.78878	0
	8.79796	1			8.79796	0
	8.80714	1			8.80714	0
	8.81633	1			8.81633	0
	8.82552	0			8.82552	0
	8.83472	0			8.83472	1
	8.84392	0			8.84392	0
	8.85312	1			8.85312	0
	8.86233	0			8.86233	0
	8.87155	0			8.87155	0
	8.88077	0			8.88077	2
	8.88999	0			8.88999	0
	8.89922	0			8.89922	0
	8.90846	1			8.90846	0
	8.9177	0			8.9177	0
	8.92694	2			8.92694	1
	8.93619	1			8.93619	1
	8.94545	0			8.94545	1
	8.95471	0			8.95471	0
	8.96397	0			8.96397	1
	8.97324	1			8.97324	1
	8.98252	0			8.98252	0
	8.99179	0			8.99179	1
	9.00108	1			9.00108	0
	9.01037	0			9.01037	1
	9.01966	1			9.01966	0
	9.02896	0			9.02896	0
	9.03826	0			9.03826	0
	9.04757	0			9.04757	0
	9.05688	0			9.05688	1
	9.0662	1			9.0662	0
	9.07552	1			9.07552	0
	9.08485	0			9.08485	1
	9.09418	0			9.09418	1
	9.10352	0			9.10352	0
	9.11286	1			9.11286	2
	9.12221	0			9.12221	0
	9.13156	0			9.13156	1
	9.14092	1			9.14092	0
	9.15028	3			9.15028	0
	9.15964	0			9.15964	0
	9.16902	1			9.16902	0
	9.17839	0			9.17839	0
	9.18777	0			9.18777	1
	9.19716	0			9.19716	0
	9.20655	0			9.20655	1
	9.21595	0			9.21595	0
	9.22535	1			9.22535	0
	9.23475	3			9.23475	0
	9.24416	0			9.24416	0
	9.25358	1			9.25358	1
	9.263	2			9.263	1
	9.27242	1			9.27242	1
	9.28185	0			9.28185	0
	9.29128	0			9.29128	0
	9.30072	0			9.30072	0
	9.31017	0			9.31017	1
	9.31962	0			9.31962	0
	9.32907	0			9.32907	1
	9.33853	0			9.33853	0
	9.34799	0			9.34799	0
	9.35746	0			9.35746	0
	9.36693	0			9.36693	1
	9.37641	0			9.37641	2
	9.3859	2			9.3859	0
	9.39538	1			9.39538	0
	9.40488	2			9.40488	1
	9.41437	0			9.41437	1
	9.42388	1			9.42388	0
	9.43338	0			9.43338	2
	9.4429	1			9.4429	0
	9.45241	1			9.45241	0
	9.46194	0			9.46194	1
	9.47146	1			9.47146	0
	9.48099	2			9.48099	0
	9.49053	1			9.49053	0
	9.50007	0			9.50007	0
	9.50962	2			9.50962	0
	9.51917	3			9.51917	0
	9.52873	0			9.52873	0
	9.53829	0			9.53829	0
	9.54785	1			9.54785	0
	9.55742	0			9.55742	0
	9.567	1			9.567	0
	9.57658	1			9.57658	0
	9.58616	0			9.58616	0
	9.59575	1			9.59575	0
	9.60535	0			9.60535	0
	9.61495	0			9.61495	0
	9.62455	2			9.62455	1
	9.63416	0			9.63416	0
	9.64378	2			9.64378	0
	9.6534	1			9.6534	0
	9.66302	0			9.66302	0
	9.67265	1			9.67265	0
	9.68228	1			9.68228	0
	9.69192	0			9.69192	0
	9.70156	0			9.70156	1
	9.71121	0			9.71121	0
	9.72087	0			9.72087	0
	9.73052	0			9.73052	0
	9.74019	2			9.74019	0
	9.74985	1			9.74985	0
	9.75953	0			9.75953	1
	9.76921	3			9.76921	0
	9.77889	1			9.77889	0
	9.78857	2			9.78857	0
	9.79827	0			9.79827	0
	9.80796	0			9.80796	0
	9.81767	0			9.81767	0
	9.82737	1			9.82737	1
	9.83708	0			9.83708	0
	9.8468	1			9.8468	0
	9.85652	1			9.85652	3
	9.86625	0			9.86625	0
	9.87598	0			9.87598	1
	9.88571	0			9.88571	0
	9.89546	1			9.89546	2
	9.9052	0			9.9052	0
	9.91495	0			9.91495	0
	9.92471	2			9.92471	1
	9.93447	0			9.93447	1
	9.94423	1			9.94423	0
	9.954	0			9.954	0
	9.96378	0			9.96378	1
	9.97356	1			9.97356	1
	9.98334	0			9.98334	1
	9.99313	3			9.99313	0
	10.0029	1			10.0029	0
	10.0127	2			10.0127	0
	10.0225	0			10.0225	0
	10.0323	1			10.0323	0
	10.0421	1			10.0421	0
	10.052	2			10.052	1
	10.0618	0			10.0618	0
	10.0716	0			10.0716	1
	10.0815	1			10.0815	3
	10.0913	3			10.0913	0
	10.1011	1			10.1011	0
	10.111	0			10.111	0
	10.1208	0			10.1208	0
	10.1307	0			10.1307	1
	10.1405	1			10.1405	1
	10.1504	2			10.1504	0
	10.1603	0			10.1603	0
	10.1702	0			10.1702	2
	10.18	1			10.18	0
	10.1899	1			10.1899	1
	10.1998	1			10.1998	0
	10.2097	0			10.2097	0
	10.2196	0			10.2196	0
	10.2295	0			10.2295	0
	10.2394	0			10.2394	0
	10.2494	2			10.2494	0
	10.2593	1			10.2593	0
	10.2692	0			10.2692	1
	10.2791	0			10.2791	1
	10.2891	0			10.2891	2
	10.299	0			10.299	0
	10.309	1			10.309	0
	10.3189	0			10.3189	0
	10.3289	1			10.3289	0
	10.3388	0			10.3388	0
	10.3488	1			10.3488	1
	10.3588	0			10.3588	0
	10.3687	0			10.3687	0
	10.3787	1			10.3787	0
	10.3887	0			10.3887	2
	10.3987	1			10.3987	0
	10.4087	0			10.4087	1
	10.4187	0			10.4187	0
	10.4287	2			10.4287	0
	10.4387	1			10.4387	0
	10.4487	1			10.4487	0
	10.4587	1			10.4587	0
	10.4687	0			10.4687	1
	10.4788	1			10.4788	1
	10.4888	1			10.4888	0
	10.4988	0			10.4988	0
	10.5089	2			10.5089	0
	10.5189	0			10.5189	0
	10.529	3			10.529	1
	10.539	0			10.539	0
	10.5491	0			10.5491	0
	10.5592	0			10.5592	0
	10.5692	1			10.5692	0
	10.5793	0			10.5793	0
	10.5894	0			10.5894	1
	10.5995	0			10.5995	1
	10.6096	1			10.6096	0
	10.6197	0			10.6197	0
	10.6298	1			10.6298	1
	10.6399	0			10.6399	2
	10.65	0			10.65	0
	10.6601	1			10.6601	0
	10.6702	0			10.6702	0
	10.6803	2			10.6803	0
	10.6905	0			10.6905	1
	10.7006	1			10.7006	0
	10.7107	0			10.7107	0
	10.7209	1			10.7209	0
	10.731	1			10.731	0
	10.7412	1			10.7412	0
	10.7514	0			10.7514	1
	10.7615	0			10.7615	0
	10.7717	1			10.7717	0
	10.7819	2			10.7819	1
	10.792	1			10.792	0
	10.8022	1			10.8022	1
	10.8124	0			10.8124	1
	10.8226	0			10.8226	0
	10.8328	1			10.8328	0
	10.843	2			10.843	0
	10.8532	0			10.8532	0
	10.8634	0			10.8634	1
	10.8736	0			10.8736	0
	10.8839	2			10.8839	0
	10.8941	2			10.8941	1
	10.9043	3			10.9043	0
	10.9146	2			10.9146	0
	10.9248	1			10.9248	0
	10.935	0			10.935	1
	10.9453	0			10.9453	0
	10.9556	0			10.9556	0
	10.9658	0			10.9658	0
	10.9761	0			10.9761	0
	10.9863	1			10.9863	0
	10.9966	0			10.9966	0
	11.0069	0			11.0069	2
	11.0172	0			11.0172	1
	11.0275	1			11.0275	0
	11.0378	0			11.0378	0
	11.0481	1			11.0481	0
	11.0584	1			11.0584	0
	11.0687	0			11.0687	1
	11.079	1			11.079	0
	11.0893	0			11.0893	1
	11.0996	2			11.0996	0
	11.11	0			11.11	0
	11.1203	2			11.1203	0
	11.1306	0			11.1306	1
	11.141	0			11.141	0
	11.1513	0			11.1513	1
	11.1617	0			11.1617	0
	11.1721	0			11.1721	1
	11.1824	0			11.1824	0
	11.1928	0			11.1928	2
	11.2032	0			11.2032	0
	11.2135	0			11.2135	0
	11.2239	1			11.2239	1
	11.2343	0			11.2343	0
	11.2447	0			11.2447	0
	11.2551	0			11.2551	1
	11.2655	1			11.2655	0
	11.2759	2			11.2759	2
	11.2863	1			11.2863	1
	11.2967	1			11.2967	0
	11.3072	0			11.3072	0
	11.3176	1			11.3176	0
	11.328	2			11.328	1
	11.3384	0			11.3384	1
	11.3489	1			11.3489	0
	11.3593	0			11.3593	1
	11.3698	2			11.3698	1
	11.3802	2			11.3802	1
	11.3907	1			11.3907	0
	11.4012	0			11.4012	1
	11.4116	0			11.4116	1
	11.4221	2			11.4221	0
	11.4326	0			11.4326	0
	11.4431	0			11.4431	0
	11.4536	1			11.4536	1
	11.4641	1			11.4641	1
	11.4746	0			11.4746	0
	11.485	2			11.485	0
	11.4956	0			11.4956	0
	11.5061	0			11.5061	0
	11.5166	0			11.5166	0
	11.5271	1			11.5271	0
	11.5376	0			11.5376	2
	11.5482	0			11.5482	1
	11.5587	1			11.5587	0
	11.5693	0			11.5693	0
	11.5798	0			11.5798	1
	11.5904	1			11.5904	1
	11.6009	2			11.6009	0
	11.6115	2			11.6115	0
	11.622	0			11.622	1
	11.6326	0			11.6326	0
	11.6432	0			11.6432	0
	11.6538	1			11.6538	0
	11.6644	0			11.6644	2
	11.675	0			11.675	1
	11.6856	0			11.6856	1
	11.6962	0			11.6962	0
	11.7068	0			11.7068	1
	11.7174	1			11.7174	0
	11.728	0			11.728	0
	11.7386	1			11.7386	1
	11.7492	2			11.7492	0
	11.7599	0			11.7599	0
	11.7705	1			11.7705	0
	11.7811	1			11.7811	0
	11.7918	0			11.7918	0
	11.8024	1			11.8024	0
	11.8131	1			11.8131	2
	11.8238	1			11.8238	0
	11.8344	4			11.8344	0
	11.8451	0			11.8451	1
	11.8558	1			11.8558	1
	11.8664	2			11.8664	1
	11.8771	0			11.8771	1
	11.8878	1			11.8878	0
	11.8985	1			11.8985	0
	11.9092	1			11.9092	2
	11.9199	3			11.9199	0
	11.9306	2			11.9306	0
	11.9413	4			11.9413	0
	11.952	3			11.952	5
	11.9628	5			11.9628	3
	11.9735	17			11.9735	9
	11.9842	26			11.9842	21
	11.995	6			11.995	17
	12.0057	9			12.0057	7
	12.0165	4			12.0165	2
	12.0272	3			12.0272	0
	12.038	1			12.038	0
	12.0487	2			12.0487	0
	12.0595	0			12.0595	0
	12.0703	2			12.0703	0
	12.081	1			12.081	0
	12.0918	2			12.0918	1
	12.1026	1			12.1026	0
	12.1134	0			12.1134	0
	12.1242	0			12.1242	0
	12.135	1			12.135	0
	12.1458	0			12.1458	0
	12.1566	1			12.1566	0
	12.1674	2			12.1674	2
	12.1783	1			12.1783	0
	12.1891	0			12.1891	0
	12.1999	2			12.1999	0
	12.2107	1			12.2107	0
	12.2216	3			12.2216	0
	12.2324	1			12.2324	0
	12.2433	0			12.2433	1
	12.2541	0			12.2541	0
	12.265	1			12.265	0
	12.2759	1			12.2759	0
	12.2867	0			12.2867	0
	12.2976	0			12.2976	0
	12.3085	0			12.3085	0
	12.3194	0			12.3194	1
	12.3302	0			12.3302	0
	12.3411	1			12.3411	0
	12.352	1			12.352	1
	12.3629	0			12.3629	0
	12.3738	0			12.3738	1
	12.3848	0			12.3848	0
	12.3957	1			12.3957	0
	12.4066	0			12.4066	0
	12.4175	0			12.4175	1
	12.4284	0			12.4284	1
	12.4394	4			12.4394	0
	12.4503	2			12.4503	1
	12.4613	0			12.4613	0
	12.4722	1			12.4722	1
	12.4832	0			12.4832	0
	12.4941	1			12.4941	1
	12.5051	0			12.5051	0
	12.5161	2			12.5161	0
	12.5271	0			12.5271	0
	12.538	2			12.538	1
	12.549	0			12.549	0
	12.56	0			12.56	1
	12.571	0			12.571	0
	12.582	0			12.582	0
	12.593	0			12.593	2
	12.604	2			12.604	0
	12.615	0			12.615	0
	12.6261	1			12.6261	1
	12.6371	0			12.6371	1
	12.6481	1			12.6481	0
	12.6592	0			12.6592	0
	12.6702	2			12.6702	0
	12.6812	0			12.6812	0
	12.6923	0			12.6923	0
	12.7033	4			12.7033	2
	12.7144	0			12.7144	1
	12.7255	1			12.7255	0
	12.7365	0			12.7365	1
	12.7476	0			12.7476	1
	12.7587	3			12.7587	0
	12.7698	1			12.7698	1
	12.7808	1			12.7808	0
	12.7919	0			12.7919	0
	12.803	0			12.803	0
	12.8141	0			12.8141	1
	12.8252	0			12.8252	0
	12.8363	0			12.8363	0
	12.8475	0			12.8475	0
	12.8586	0			12.8586	0
	12.8697	1			12.8697	0
	12.8809	0			12.8809	0
	12.892	1			12.892	0
	12.9031	1			12.9031	1
	12.9143	1			12.9143	0
	12.9254	0			12.9254	0
	12.9366	1			12.9366	0
	12.9477	4			12.9477	0
	12.9589	12			12.9589	0
	12.9701	24			12.9701	0
	12.9812	51			12.9812	0
	12.9924	37			12.9924	0
	13.0036	11			13.0036	0
	13.0148	3			13.0148	0
	13.026	7			13.026	1
	13.0372	1			13.0372	1
	13.0484	2			13.0484	0
	13.0596	0			13.0596	0
	13.0708	1			13.0708	0
	13.082	2			13.082	0
	13.0933	0			13.0933	1
	13.1045	0			13.1045	1
	13.1157	0			13.1157	0
	13.127	1			13.127	0
	13.1382	0			13.1382	2
	13.1495	0			13.1495	0
	13.1607	3			13.1607	0
	13.172	0			13.172	0
	13.1832	1			13.1832	0
	13.1945	2			13.1945	0
	13.2058	0			13.2058	0
	13.2171	0			13.2171	1
	13.2283	1			13.2283	0
	13.2396	0			13.2396	0
	13.2509	1			13.2509	0
	13.2622	0			13.2622	1
	13.2735	1			13.2735	0
	13.2848	0			13.2848	0
	13.2961	2			13.2961	0
	13.3074	0			13.3074	0
	13.3188	2			13.3188	0
	13.3301	1			13.3301	1
	13.3414	1			13.3414	0
	13.3528	2			13.3528	0
	13.3641	1			13.3641	0
	13.3754	0			13.3754	0
	13.3868	0			13.3868	0
	13.3981	1			13.3981	1
	13.4095	0			13.4095	0
	13.4209	0			13.4209	0
	13.4322	0			13.4322	0
	13.4436	0			13.4436	1
	13.455	1			13.455	0
	13.4664	0			13.4664	0
	13.4778	1			13.4778	1
	13.4892	2			13.4892	1
	13.5006	1			13.5006	0
	13.512	0			13.512	1
	13.5234	0			13.5234	0
	13.5348	0			13.5348	1
	13.5462	0			13.5462	0
	13.5576	0			13.5576	0
	13.5691	0			13.5691	0
	13.5805	1			13.5805	1
	13.5919	3			13.5919	0
	13.6034	0			13.6034	0
	13.6148	0			13.6148	0
	13.6263	0			13.6263	0
	13.6377	0			13.6377	0
	13.6492	1			13.6492	0
	13.6607	0			13.6607	0
	13.6721	1			13.6721	1
	13.6836	1			13.6836	0
	13.6951	0			13.6951	0
	13.7066	0			13.7066	1
	13.718	1			13.718	1
	13.7295	0			13.7295	0
	13.741	2			13.741	0
	13.7526	2			13.7526	0
	13.7641	0			13.7641	0
	13.7756	0			13.7756	0
	13.7871	1			13.7871	0
	13.7986	0			13.7986	0
	13.8102	0			13.8102	1
	13.8217	1			13.8217	1
	13.8332	4			13.8332	0
	13.8448	0			13.8448	0
	13.8563	1			13.8563	0
	13.8679	3			13.8679	0
	13.8794	1			13.8794	0
	13.891	2			13.891	0
	13.9026	2			13.9026	1
	13.9141	2			13.9141	1
	13.9257	6			13.9257	1
	13.9373	8			13.9373	4
	13.9489	11			13.9489	7
	13.9605	38			13.9605	4
	13.9721	179			13.9721	7
	13.9837	345			13.9837	26
	13.9953	225			13.9953	35
	14.0069	77			14.0069	18
	14.0185	21			14.0185	8
	14.0302	13			14.0302	1
	14.0418	0			14.0418	1
	14.0534	1			14.0534	0
	14.065	0			14.065	0
	14.0767	1			14.0767	1
	14.0883	1			14.0883	1
	14.1	2			14.1	0
	14.1116	0			14.1116	0
	14.1233	0			14.1233	1
	14.135	1			14.135	0
	14.1466	0			14.1466	2
	14.1583	0			14.1583	0
	14.17	1			14.17	0
	14.1817	1			14.1817	0
	14.1934	2			14.1934	2
	14.2051	2			14.2051	1
	14.2168	2			14.2168	0
	14.2285	2			14.2285	0
	14.2402	1			14.2402	0
	14.2519	1			14.2519	0
	14.2636	0			14.2636	1
	14.2753	1			14.2753	0
	14.2871	1			14.2871	0
	14.2988	2			14.2988	0
	14.3105	0			14.3105	0
	14.3223	2			14.3223	0
	14.334	1			14.334	0
	14.3458	2			14.3458	0
	14.3575	1			14.3575	2
	14.3693	0			14.3693	2
	14.3811	1			14.3811	0
	14.3928	4			14.3928	0
	14.4046	1			14.4046	2
	14.4164	0			14.4164	0
	14.4282	0			14.4282	1
	14.44	1			14.44	0
	14.4518	1			14.4518	0
	14.4636	0			14.4636	0
	14.4754	3			14.4754	1
	14.4872	1			14.4872	0
	14.499	2			14.499	2
	14.5108	2			14.5108	0
	14.5227	0			14.5227	0
	14.5345	0			14.5345	2
	14.5464	1			14.5464	0
	14.5582	2			14.5582	2
	14.57	0			14.57	0
	14.5819	1			14.5819	0
[truncated: 8,050 more rows]

## Sheet: Figure S6
Figure S6	a							b										c							d							e							f					g
		experiment	bottom	top		1-indenyl			experiment	bottom	top		1-indenyl	indene		fit			experiment	bottom	top		indene			experiment	bottom	top		1-methylnaphthalene			experiment	bottom	top		1-methylnaphthalene			experiment	bottom	top			experiment	bottom	top
	7.30001	0	0	0	7.30001	0		7.30001	0	0	0	7.30001	0	0		0		7.30001	0	0	0	7.30001	0		7.30001	2.68833	-0.26883	5.64548	7.30001	0		7.30001	0	0	0	7.30001	0		7.30001	0	0	0		7.30001	0	0	0
	7.30085	0	0	0	7.30085	0		7.30085	0	0	0	7.30085	0	0		0		7.30085	0	0	0	7.30085	0		7.30085	0.88726	-0.08873	1.86324	7.30085	0		7.30085	0	0	0	7.30085	0		7.30085	0	0	0		7.30085	0	0	0
	7.34983	0.27841	0	0.58465	7.34983	0		7.34983	0.02452	0	0.0515	7.34983	0	0		0		7.34983	0	0	0	7.34983	0		7.34983	0	0	0	7.34983	0		7.34983	14.36	5.55912	23.1608	7.34983	0		7.34983	0	0	0		7.34983	0	0	0
	7.40084	0.07854	0	0.16494	7.40084	0		7.40084	0.01384	0	0.02906	7.40084	0.00788	0		0.00788		7.40084	0	0	0	7.40084	0		7.40084	2.37349	1.08725	3.65973	7.40084	0		7.40084	4.15362	0.49252	7.81471	7.40084	0		7.40084	0.06471	0	0.13588		7.40084	0	0	0
	7.49981	0.16095	0	0.32639	7.49981	0.38622		7.49981	0	0	0	7.49981	0.01426	0		0.01426		7.49981	0.01949	0	0.04092	7.49981	0		7.49981	0.93192	0.67429	1.18955	7.49981	0		7.49981	6.66947	2.58192	10.757	7.49981	0		7.49981	0	0	0		7.49981	1.26534	0.63808	1.8926
	7.54992	1.20271	0.76978	1.63565	7.54992	1.34078		7.54992	0.04479	0.0179	0.07168	7.54992	0.11471	0		0.11471		7.54992	0	0	0	7.54992	0		7.54992	1.68737	1.2512	2.12354	7.54992	0		7.54992	10.4828	2.81354	18.152	7.54992	0		7.54992	0.10692	0	0.22454		7.54992	0.87739	0.28505	1.46974
	7.60007	4.75793	2.77799	6.73788	7.60007	2.29616		7.60007	0.09973	0.00668	0.19278	7.60007	0.31482	0		0.31482		7.60007	0.01968	0	0.04132	7.60007	0		7.60007	0.98811	0.18759	1.78862	7.60007	0		7.60007	7.79284	4.5801	11.0056	7.60007	0		7.60007	0.18306	0.05227	0.31385		7.60007	0.89906	0.2873	1.51083
	7.65003	4.06411	2.62105	5.50717	7.65003	3.24807		7.65003	0.03302	-0.0033	0.06934	7.65003	0.36511	0		0.36511		7.65003	0.21888	0.0077	0.43006	7.65003	0		7.65003	1.83009	0.70639	2.95378	7.65003	0		7.65003	2.95073	0	6.19653	7.65003	0		7.65003	0.17716	0	0.37203		7.65003	0.59859	0	1.25704
	7.70001	4.6195	3.16741	6.07159	7.70001	4.20023		7.70001	0.22182	0.0826	0.36104	7.70001	0.46516	0		0.46516		7.70001	0.38838	0.15471	0.62205	7.70001	0		7.70001	3.27225	0.80062	5.74387	7.70001	0		7.70001	11.5768	0	24.3113	7.70001	0		7.70001	0.62008	0.27894	0.96122		7.70001	0.30022	0	0.63046
	7.74984	6.97345	5.48951	8.45739	7.74984	5.14962		7.74984	0.3086	0.08238	0.53483	7.74984	0.55022	0		0.55022		7.74984	0.20438	0	0.42919	7.74984	0		7.74984	3.2503	1.89407	4.60654	7.74984	0		7.74984	2.97543	0	6.2484	7.74984	0		7.74984	1.87965	0.82587	2.93343		7.74984	1.39394	0.53623	2.25165
	7.79985	8.54134	6.0272	11.0555	7.79985	6.10224		7.79985	0.19346	0.1649	0.22202	7.79985	0.6098	0		0.6098		7.79985	0.62322	0.22789	1.01855	7.79985	0		7.79985	1.99085	0.57172	3.40999	7.79985	0		7.79985	4.4278	0.33695	8.51864	7.79985	0		7.79985	2.23803	1.74847	2.72759		7.79985	1.49837	0.27153	2.7252
	7.84987	7.44535	5.16541	9.72529	7.84987	7.05512		7.84987	0.36428	0.24929	0.47927	7.84987	0.6726	0		0.6726		7.84987	0.22712	0	0.47695	7.84987	0		7.84987	1.56527	1.12726	2.00329	7.84987	0		7.84987	12.8455	0.3085	25.3825	7.84987	0		7.84987	3.23394	1.68656	4.78132		7.84987	4.24863	1.39391	7.10335
	7.9	9.12086	5.64896	12.5928	7.9	8.01017		7.9	0.22198	0.0575	0.38646	7.9	0.74195	0		0.74195		7.9	1.37568	0.69476	2.0566	7.9	0		7.9	1.95986	0.08245	3.83727	7.9	0.05599		7.9	11.4947	6.47995	16.5094	7.9	0.07199		7.9	4.20546	2.37518	6.03574		7.9	0.98708	0.15577	1.81839
	7.94989	10.3277	7.21989	13.4354	7.94989	8.96069		7.94989	0.19695	0.05897	0.33493	7.94989	0.8215	0		0.8215		7.94989	0.97049	0.32867	1.61231	7.94989	0		7.94989	2.61669	-0.26167	5.49505	7.94989	0.30691		7.94989	19.1788	3.12624	35.2313	7.94989	0.3946		7.94989	6.18384	3.58531	8.78236		7.94989	3.43643	1.28214	5.59072
	8.00003	8.62847	7.18648	10.0705	8.00003	9.9159		8.00003	0.33669	0.25397	0.41941	8.00003	0.96218	0		0.96218		8.00003	0.20096	0.02365	0.37827	8.00003	0		8.00003	0.22866	0.08123	0.3761	8.00003	2.47894		8.00003	6.89268	2.32747	11.4579	8.00003	3.18721		8.00003	8.29293	5.57961	11.0062		8.00003	3.87051	1.75029	5.99074
	8.04982	11.4465	9.30589	13.5871	8.04982	10.8645		8.04982	0.47094	0.35402	0.58786	8.04982	1.08604	0.01453		1.10057		8.04982	0.32283	0	0.67794	8.04982	0.01321		8.04982	7.46712	2.81804	12.1162	8.04982	3.65248		8.04982	8.49612	6.47399	10.5182	8.04982	4.69605		8.04982	9.61984	7.30752	11.9322		8.04982	11.209	8.61184	13.8062
	8.09984	12.7566	9.27181	16.2413	8.09984	11.8173		8.09984	0.36103	0.12011	0.60195	8.09984	1.19993	0.10218		1.30212		8.09984	1.21805	0.3979	2.0382	8.09984	0.09289		8.09984	7.20407	5.99778	8.41037	8.09984	4.27243		8.09984	12.6746	7.41648	17.9328	8.09984	5.49313		8.09984	9.76293	8.49004	11.0358		8.09984	6.20681	3.4423	8.97131
	8.14999	15.0335	11.9117	18.1552	8.14999	12.7729		8.14999	1.07071	0.94013	1.20128	8.14999	1.34578	0.39595		1.74173		8.14999	0.63044	0.24889	1.01198	8.14999	0.35996		8.14999	5.51991	1.67582	9.36399	8.14999	5.58581		8.14999	11.6558	7.89003	15.4216	8.14999	7.18176		8.14999	11.258	8.71927	13.7967		8.14999	6.00383	2.02142	9.98625
	8.20004	12.2498	10.3686	14.131	8.20004	13.7264		8.20004	4.08423	3.35106	4.81741	8.20004	1.40778	3.0056		4.41338		8.20004	3.2015	1.96281	4.44018	8.20004	2.73236		8.20004	0.07675	0	0.16118	8.20004	7.03626		8.20004	8.47939	4.08778	12.871	8.20004	9.04662		8.20004	11.3958	9.4486	13.343		8.20004	12.2933	6.26666	18.3199
	8.24992	13.4666	11.7697	15.1635	8.24992	14.6766		8.24992	4.12193	3.22065	5.02321	8.24992	1.42664	3.70914		5.13578		8.24992	5.21302	3.26414	7.16191	8.24992	3.37195		8.24992	12.5928	2.83482	22.3508	8.24992	7.65778		8.24992	15.3471	12.3033	18.3909	8.24992	9.84571		8.24992	12.5867	10.6362	14.5371		8.24992	15.8592	10.9003	20.8182
	8.29999	14.6748	12.6623	16.6874	8.29999	15.6306		8.29999	5.55982	4.81556	6.30409	8.29999	1.39256	5.16975		6.56231		8.29999	3.7152	2.4376	4.9928	8.29999	4.69977		8.29999	3.7437	1.28756	6.19984	8.29999	7.85397		8.29999	12.6136	7.97444	17.2527	8.29999	10.098		8.29999	15.2586	11.8389	18.6783		8.29999	15.202	11.5636	18.8404
	8.35	16.7524	14.1018	19.4031	8.35	16.5832		8.35	6.49644	4.99986	7.99301	8.35	1.52885	6.46797		7.99682		8.35	8.00954	6.34402	9.67506	8.35	5.87998		8.35	12.5282	4.92915	20.1272	8.35	8.03599		8.35	13.8572	9.18601	18.5283	8.35	10.332		8.35	16.1048	13.0564	19.1533		8.35	12.0258	4.92137	19.1302
	8.39984	16.4721	13.8531	19.0911	8.39984	17.5328		8.39984	7.7142	6.32275	9.10565	8.39984	1.48405	7.41899		8.90304		8.39984	9.69772	6.40144	12.994	8.39984	6.74453		8.39984	11.0682	0.77374	21.3626	8.39984	9.33781		8.39984	4.2463	2.86637	5.62623	8.39984	12.0058		8.39984	17.5251	14.7375	20.3127		8.39984	10.5497	6.93491	14.1645
	8.44989	18.4244	14.695	22.1537	8.44989	18.4863		8.44989	8.70225	7.50683	9.89768	8.44989	1.5951	8.74097		10.3361		8.44989	5.80588	4.27489	7.33686	8.44989	7.94634		8.44989	11.427	6.69426	16.1597	8.44989	10.1571		8.44989	13.6962	10.2877	17.1047	8.44989	13.0591		8.44989	18.9736	16.4787	21.4686		8.44989	15.4761	10.8178	20.1344
	8.5001	19.1188	15.6217	22.6158	8.5001	19.4428		8.5001	8.99192	7.53985	10.444	8.5001	1.61305	10.3866		11.9997		8.5001	8.24369	6.11359	10.3738	8.5001	9.4424		8.5001	10.3315	3.95782	16.7051	8.5001	10.4551		8.5001	20.3017	8.09586	32.5076	8.5001	13.4423		8.5001	18.7622	14.8069	22.7174		8.5001	13.1039	9.95891	16.2489
	8.55016	18.2954	15.503	21.0878	8.55016	20.3965		8.55016	11.6823	9.55469	13.8099	8.55016	1.73449	11.7113		13.4458		8.55016	10.2157	6.87301	13.5585	8.55016	10.6466		8.55016	7.70604	3.05537	12.3567	8.55016	10.7244		8.55016	12.0968	6.786	17.4075	8.55016	13.7885		8.55016	19.982	17.5208	22.4432		8.55016	24.4502	17.4249	31.4755
	8.59977	21.0566	18.1027	24.0104	8.59977	21.3417		8.59977	12.078	10.2032	13.9528	8.59977	1.82952	13.7789		15.6084		8.59977	9.01674	6.14398	11.8895	8.59977	12.5263		8.59977	13.4292	1.617	25.2414	8.59977	11.3937		8.59977	16.7038	9.49451	23.913	8.59977	14.649		8.59977	21.8028	19	24.6056		8.59977	12.4704	7.86085	17.08
	8.65015	21.2306	18.2184	24.2428	8.65015	22.3014		8.65015	13.1594	11.1932	15.1255	8.65015	1.83716	15.4495		17.2866		8.65015	13.9738	11.4673	16.4804	8.65015	14.045		8.65015	8.89712	2.02472	15.7695	8.65015	12.7433		8.65015	5.52859	0.72014	10.337	8.65015	16.3842		8.65015	23.9768	20.5924	27.3611		8.65015	21.6488	14.2015	29.0961
	8.69974	23.9082	21.3514	26.4651	8.69974	23.4034		8.69974	15.6881	13.6799	17.6964	8.69974	1.8625	16.9988		18.8613		8.69974	11.5272	7.52271	15.5317	8.69974	15.4535		8.69974	10.8415	4.569	17.1141	8.69974	13.5627		8.69974	23.9561	11.719	36.1931	8.69974	17.4377		8.69974	25.1399	21.1756	29.1041		8.69974	15.2735	6.36072	24.1862
	8.75032	23.8712	19.2252	28.5171	8.75032	24.8957		8.75032	17.4731	15.093	19.8531	8.75032	1.9344	19.6102		21.5446		8.75032	19.1816	16.8957	21.4674	8.75032	17.8274		8.75032	16.1578	6.35107	25.9645	8.75032	14.9919		8.75032	16.1692	7.89118	24.4473	8.75032	19.2754		8.75032	27.3598	23.0918	31.6277		8.75032	33.0887	22.8827	43.2946
	8.79984	22.3808	19.5551	25.2065	8.79984	26.3567		8.79984	19.9511	17.1371	22.765	8.79984	2.02759	21.2788		23.3063		8.79984	14.7587	9.76182	19.7556	8.79984	19.3443		8.79984	15.329	8.0573	22.6007	8.79984	16.8184		8.79984	21.3894	18.4345	24.3442	8.79984	21.6237		8.79984	29.5816	25.1112	34.052		8.79984	19.3103	13.3902	25.2304
	8.84974	24.527	21.2323	27.8217	8.84974	27.8288		8.84974	20.2733	17.06	23.4866	8.84974	2.09073	22.8689		24.9596		8.84974	15.0378	12.749	17.3267	8.84974	20.7899		8.84974	26.0898	12.7104	39.4692	8.84974	19.4059		8.84974	25.7117	19.1357	32.2876	8.84974	24.9505		8.84974	31.0446	25.0672	37.0219		8.84974	27.6322	14.7457	40.5187
	8.90035	29.8607	26.2609	33.4605	8.90035	29.3219		8.90035	21.9439	19.5295	24.3583	8.90035	2.13709	24.1214		26.2585		8.90035	20.207	16.1225	24.2914	8.90035	21.9285		8.90035	12.2014	-1.22014	25.623	8.90035	19.4977		8.90035	17.7559	6.25492	29.2569	8.90035	25.0684		8.90035	34.7321	29.8107	39.6536		8.90035	34.5695	22.7215	46.4175
	8.94994	27.8292	23.3954	32.263	8.94994	30.7848		8.94994	23.316	19.6411	26.9909	8.94994	2.21266	26.7265		28.9392		8.94994	20.3731	17.2673	23.4789	8.94994	24.2969		8.94994	8.77746	1.33115	16.2238	8.94994	19.7116		8.94994	18.9462	8.53233	29.36	8.94994	25.3435		8.94994	33.4948	28.7935	38.196		8.94994	33.3627	21.4469	45.2785
	8.99993	30.1235	26.0211	34.2259	8.99993	32.2597		8.99993	27.358	23.6935	31.0225	8.99993	2.2815	29.9224		32.2039		8.99993	21.6836	16.3777	26.9895	8.99993	27.2022		8.99993	16.1789	0.77158	31.5862	8.99993	19.5678		8.99993	28.0872	20.7506	35.4238	8.99993	25.1586		8.99993	39.7935	34.1591	45.4279		8.99993	29.0112	18.3432	39.6793
	9.04999	33.546	29.5982	37.4938	9.04999	33.7366		9.04999	31.0934	26.7513	35.4356	9.04999	2.35544	31.6798		34.0353		9.04999	24.7822	19.4715	30.0928	9.04999	28.7999		9.04999	15.7289	10.6794	20.7784	9.04999	20.5099		9.04999	18.3019	7.59129	29.0125	9.04999	26.3698		9.04999	42.0292	35.8072	48.2512		9.04999	37.91	21.5549	54.2651
	9.10001	30.7683	26.1182	35.4184	9.10001	35.2121		9.10001	33.2794	29.7648	36.7939	9.10001	2.42221	34.6725		37.0947		9.10001	31.4798	27.2628	35.6968	9.10001	31.5204		9.10001	34.1742	19.7238	48.6247	9.10001	22.9884		9.10001	30.5717	12.577	48.5664	9.10001	29.5566		9.10001	42.6064	36.0462	49.1666		9.10001	37.0905	26.5682	47.6128
	9.14997	31.5316	28.1116	34.9517	9.14997	36.686		9.14997	36.711	32.4021	41.0199	9.14997	2.42033	37.5742		39.9945		9.14997	28.5266	24.1398	32.9135	9.14997	34.1584		9.14997	21.8968	10.639	33.1545	9.14997	25.7303		9.14997	23.8854	18.8294	28.9414	9.14997	33.0818		9.14997	42.9296	36.8056	49.0537		9.14997	39.6991	29.6844	49.7138
	9.20007	34.6667	30.0042	39.3292	9.20007	38.164		9.20007	38.239	33.2354	43.2425	9.20007	2.48497	41.2393		43.7243		9.20007	34.2702	26.2964	42.2441	9.20007	37.4903		9.20007	15.0989	5.00318	25.1946	9.20007	26.7203		9.20007	32.6145	25.1076	40.1213	9.20007	34.3546		9.20007	46.4421	39.9797	52.9044		9.20007	41.4392	25.1027	57.7757
	9.24968	34.3439	30.1742	38.5135	9.24968	39.6277		9.24968	43.4662	37.8608	49.0716	9.24968	2.41499	45.1612		47.5762		9.24968	36.7965	29.4773	44.1157	9.24968	41.0557		9.24968	27.4453	11.3545	43.5361	9.24968	27.197		9.24968	28.3903	11.5859	45.1947	9.24968	34.9676		9.24968	45.615	36.2488	54.9812		9.24968	45.3465	26.7761	63.9169
	9.29994	38.3886	33.3646	43.4127	9.29994	43.2564		9.29994	45.905	40.4459	51.3641	9.29994	2.5098	49.1068		51.6166		9.29994	42.1457	36.4731	47.8182	9.29994	44.6425		9.29994	15.5814	-1.55814	32.7209	9.29994	27.8169		9.29994	23.3187	9.32293	37.3144	9.29994	35.7645		9.29994	53.0582	46.1749	59.9415		9.29994	55.0213	37.4557	72.5869
	9.35	40.1083	32.5437	47.6729	9.35	47.4374		9.35	54.3985	48.3385	60.4585	9.35	2.70435	55.9021		58.6065		9.35	47.1748	36.6688	57.6808	9.35	50.8201		9.35	10.1585	-1.01585	21.3329	9.35	28.532		9.35	34.0809	19.9198	48.242	9.35	36.684		9.35	57.4954	49.8011	65.1896		9.35	44.1994	33.4442	54.9547
	9.40018	46.2013	38.3023	54.1004	9.40018	51.6279		9.40018	60.9323	54.4597	67.4048	9.40018	2.88695	60.0047		62.8916		9.40018	49.223	41.7635	56.6825	9.40018	54.5497		9.40018	21.6075	9.92105	33.2939	9.40018	28.1875		9.40018	26.7017	19.1777	34.2258	9.40018	36.2411		9.40018	58.9021	48.7423	69.0618		9.40018	46.5037	30.2121	62.7952
	9.44975	48.1736	41.2187	55.1284	9.44975	55.7682		9.44975	62.2403	55.8295	68.651	9.44975	3.16682	62.0247		65.1915		9.44975	59.753	52.8416	66.6644	9.44975	56.386		9.44975	31.7247	17.7191	45.7302	9.44975	28.8943		9.44975	34.1797	23.728	44.6313	9.44975	37.1498		9.44975	55.2623	45.0247	65.4998		9.44975	44.3063	31.8086	56.804
	9.50007	52.9118	44.1847	61.6389	9.50007	59.9709		9.50007	64.2165	57.5773	70.8556	9.50007	3.41745	60.7329		64.1503		9.50007	53.6215	43.2311	64.0119	9.50007	55.2117		9.50007	34.7668	9.08035	60.4532	9.50007	30.525		9.50007	43.9393	26.1256	61.7531	9.50007	39.2464		9.50007	59.05	52.3207	65.7794		9.50007	63.0376	43.4111	82.6642
	9.54982	58.7901	50.7245	66.8556	9.54982	64.126		9.54982	65.1033	57.623	72.5836	9.54982	3.69401	62.1446		65.8387		9.54982	60.4318	44.9809	75.8828	9.54982	56.4951		9.54982	31.8051	12.4749	51.1354	9.54982	32.0381		9.54982	40.6203	28.056	53.1847	9.54982	41.1918		9.54982	62.9045	52.7415	73.0674		9.54982	45.5511	33.6967	57.4055
	9.60015	64.8565	57.1938	72.5194	9.60015	68.3295		9.60015	69.6129	62.0573	77.1685	9.60015	4.17357	62.3773		66.5509		9.60015	59.4485	51.5773	67.3196	9.60015	56.7067		9.60015	16.6538	6.61115	26.6964	9.60015	33.3127		9.60015	36.4447	19.2423	53.6471	9.60015	42.8306		9.60015	66.9951	57.1478	76.8424		9.60015	63.3255	43.0305	83.6205
	9.64988	65.7618	58.1563	73.3674	9.64988	72.483		9.64988	71.6218	63.9642	79.2793	9.64988	3.92316	65.1921		69.1153		9.64988	54.1608	45.0644	63.2572	9.64988	59.2655		9.64988	37.928	21.3326	54.5235	9.64988	35.7238		9.64988	50.4607	34.6539	66.2676	9.64988	45.9306		9.64988	75.6061	64.9009	86.3114		9.64988	61.3174	45.6506	76.9842
	9.70019	70.3057	60.8748	79.7366	9.70019	75.4664		9.70019	78.1768	68.8951	87.4585	9.70019	4.06787	71.4233		75.4912		9.70019	70.3924	60.4318	80.3531	9.70019	64.9303		9.70019	45.255	18.1325	72.3774	9.70019	39.3415		9.70019	62.8187	46.2071	79.4302	9.70019	50.5819		9.70019	79.6321	70.1102	89.1541		9.70019	72.3829	51.8376	92.9283
	9.74975	77.772	65.732	89.8121	9.74975	76.5045		9.74975	85.8225	75.7946	95.8504	9.74975	4.15514	73.9068		78.062		9.74975	68.8834	57.875	79.8918	9.74975	67.188		9.74975	38.012	2.95307	73.0709	9.74975	44.9346		9.74975	61.4443	45.2032	77.6854	9.74975	57.7731		9.74975	81.227	69.9219	92.5322		9.74975	57.4025	35.6625	79.1425
	9.79988	82.089	72.9402	91.2378	9.79988	77.5545		9.79988	79.9813	70.7879	89.1747	9.79988	4.12999	72.1655		76.2955		9.79988	70.4343	52.3176	88.5509	9.79988	65.605		9.79988	58.0354	39.6941	76.3767	9.79988	48.7196		9.79988	85.216	69.4405	100.991	9.79988	62.6395		9.79988	84.7732	74.7438	94.8025		9.79988	57.2277	36.7118	77.7436
	9.85035	82.5136	72.1834	92.8438	9.85035	78.6117		9.85035	81.4905	72.0613	90.9197	9.85035	4.35334	76.3445		80.6979		9.85035	64.8216	48.1579	81.4853	9.85035	69.4041		9.85035	84.779	64.5494	105.009	9.85035	50.2905		9.85035	48.4474	14.6934	82.2013	9.85035	64.6592		9.85035	91.4822	79.5532	103.411		9.85035	80.1784	53.2807	107.076
	9.89979	88.2611	78.7775	97.7448	9.89979	80.0206		9.89979	89.2239	79.1322	99.3156	9.89979	4.68679	83.8038		88.4905		9.89979	99.5503	89.1455	109.955	9.89979	76.1852		9.89979	33.8098	19.4771	48.1426	9.89979	51.3603		9.89979	42.9832	17.8485	68.1179	9.89979	66.0347		9.89979	95.849	84.0381	107.66		9.89979	65.9588	37.2678	94.6498
	9.94992	97.768	85.7592	109.777	9.94992	83.7574		9.94992	97.4912	86.4637	108.519	9.94992	4.99967	84.1965		89.1962		9.94992	76.9034	63.5806	90.2261	9.94992	76.5423		9.94992	33.4877	-3.11745	70.0929	9.94992	53.6722		9.94992	92.0466	74.8885	109.205	9.94992	69.0071		9.94992	99.0863	88.2641	109.909		9.94992	77.0423	56.6548	97.4298
	9.99988	91.317	77.7036	104.93	9.99988	87.4822		9.99988	98.7659	87.6553	109.877	9.99988	4.86941	89.2616		94.131		9.99988	87.2774	72.1852	102.37	9.99988	81.1469		9.99988	18.4801	-1.84801	38.8082	9.99988	55.9427		9.99988	32.0536	10.4371	53.6701	9.99988	71.9264		9.99988	91.1574	75.4944	106.82		9.99988	99.691	89.4129	109.969

## Sheet: Figure S7
Figure S7	a							b							c									d									e							f							g
		Experiment	bottom	top		1-indenyl			Experiment	bottom	top		D1-1-indenyl			Experiment	bottom	top		D2-1-indenyl/D1-1-indenyl(13C)	indene	fit			Experiment	bottom	top		D2-1-indenyl	D1-indene(13C)/D2-indene	fit			Experiment	bottom	top		D3-indene/D2-indene(13C)			Experiment	bottom	top		D3-indene(13C)			Experiment	bottom
	7.29991	0	0	0	7.29991	0		7.34991	0	0	0	7.34991	0		7.29991	0	0	0	7.29991	0	0	0		7.29991	0	0	0	7.29991	0	0	0		7.34991	0	0	0	7.34991	0		7.34991	0	0	0	7.34991	0		7.29991	0	0
	7.34724	0	0	0	7.34724	0		7.39724	0	0	0	7.39724	0		7.34724	0	0	0	7.34724	0	0	0		7.34724	0	0	0	7.34724	0	0	0		7.39724	0	0	0	7.39724	0		7.39724	0	0	0	7.39724	0		7.34724	0	0
	7.34987	0	0	0	7.34987	0		7.39987	1.06729	0	1.80355	7.39987	0		7.34987	0.09009	0	0.18918	7.34987	0	0	0		7.34987	0.07846	0	0.16476	7.34987	0	0	0		7.39987	0.01928	0	0.04048	7.39987	0		7.39987	1.26848	-0.12685	2.6638	7.39987	0		7.34987	0	0
	7.40084	2.09884	0.64478	3.55291	7.40084	0		7.45084	0.26289	0	0.55208	7.45084	0		7.40084	0	0	0	7.40084	0	0	0		7.40084	0.08785	0.00758	0.16811	7.40084	0	0	0		7.45084	0.11645	0.01556	0.21733	7.45084	0		7.45084	1.1917	-0.11917	2.50257	7.45084	0		7.40084	0	0
	7.49981	0.12348	-0.01235	0.2593	7.49981	0.41754		7.54981	0.6502	0.20743	1.09297	7.54981	1.44733		7.49981	0.16463	0.03439	0.29488	7.49981	0.05219	0	0.05219		7.49981	0.20426	0.05944	0.34909	7.49981	0.03132	0	0.03132		7.54981	0.10894	0.00126	0.21663	7.54981	0		7.54981	0	0	0	7.54981	0		7.49981	0.02031	0
	7.54992	2.19841	-0.05787	4.4547	7.54992	1.44949		7.59992	0.2981	0	0.62602	7.59992	2.47929		7.54992	0.22599	0.10184	0.35013	7.54992	0.18119	0	0.18119		7.54992	0.0333	0	0.06992	7.54992	0.10871	0	0.10871		7.59992	0.09994	0	0.20987	7.59992	0		7.59992	0	0	0	7.59992	0		7.54992	0.26274	0.05976
	7.60007	9.04003	4.08321	13.9969	7.60007	2.48233		7.65007	5.85771	3.18369	8.53174	7.65007	3.51213		7.60007	0.4546	0.25547	0.65372	7.60007	0.31029	0	0.31029		7.60007	0.18226	0.04984	0.31468	7.60007	0.18618	0	0.18618		7.65007	0.15174	0	0.30623	7.65007	0		7.65007	1.95166	0.62536	3.27796	7.65007	0		7.60007	0.02057	0
	7.65003	9.62008	5.5496	13.6905	7.65003	3.51143		7.70003	2.51546	0.89665	4.13428	7.70003	4.54122		7.65003	0.69823	0.44629	0.95017	7.65003	0.43893	0	0.43893		7.65003	0.19207	0.09598	0.28816	7.65003	0.26336	0	0.26336		7.70003	0.35572	0.09362	0.61782	7.70003	0		7.70003	0.63412	-0.06341	1.33165	7.70003	0		7.65003	0.05107	0.01192
	7.6999	8.54812	3.36344	13.7328	7.6999	4.53856		7.7499	3.93122	2.351	5.51145	7.7499	5.56835		7.6999	0.53913	0.26403	0.81422	7.6999	0.56732	0	0.56732		7.6999	0.20449	0.07283	0.33615	7.6999	0.34039	0	0.34039		7.7499	0.51276	0.24004	0.78548	7.7499	0		7.7499	0.09578	-0.00958	0.20113	7.7499	0		7.6999	0.000761128	0
	7.74981	8.41551	4.12202	12.709	7.74981	5.5664		7.79981	7.9144	4.38973	11.4391	7.79981	6.59619		7.74981	0.80935	0.45719	1.16152	7.74981	0.6958	0	0.6958		7.74981	0.48717	0.31877	0.65557	7.74981	0.41748	0	0.41748		7.79981	0.29202	0	0.61324	7.79981	0		7.79981	1.40157	0.19572	2.60741	7.79981	0		7.74981	0.01015	-0.00101
	7.79988	11.5614	6.30195	16.8209	7.79988	6.59778		7.84988	7.6218	5.28287	9.96072	7.84988	7.62757		7.79988	0.72803	0.49968	0.95638	7.79988	0.82472	0	0.82472		7.79988	0.28503	0.08943	0.48063	7.79988	0.49483	0	0.49483		7.84988	0.64719	0.31267	0.9817	7.84988	0		7.84988	0.17629	-0.01763	0.3702	7.84988	0		7.79988	0.05217	0.01218
	7.84987	14.6183	9.60218	19.6344	7.84987	7.62716		7.89987	8.92438	6.19726	11.6515	7.89987	8.65695		7.84987	1.30594	0.98204	1.62983	7.84987	0.95339	0	0.95339		7.84987	0.14324	0.01315	0.27334	7.84987	0.57204	0	0.57204		7.89987	0.73795	0.27727	1.19862	7.89987	0		7.89987	2.24593	0.51485	3.97701	7.89987	0		7.84987	0.47081	0.03078
	7.9	29.0036	19.259	38.7481	7.9	8.65965		7.95	7.56662	5.64683	9.48642	7.95	9.68944		7.9	1.10427	0.79451	1.41404	7.9	1.08246	0	1.08246		7.9	0.30942	0.12035	0.49849	7.9	0.64947	0	0.64947		7.95	0	0	0	7.95	0		7.95	0.25889	0.07528	0.44249	7.95	0		7.9	0.45513	0.00871
	7.94989	19.5542	11.1925	27.916	7.94989	9.68723		7.99989	12.0686	9.40801	14.7292	7.99989	10.717		7.94989	1.06415	0.76511	1.36319	7.94989	1.2109	0	1.2109		7.94989	0.36663	0.12273	0.61052	7.94989	0.72654	0	0.72654		7.99989	0.46891	0	0.95836	7.99989	0		7.99989	0.19804	-0.0198	0.41589	7.99989	0		7.94989	0.70496	0.02292
	7.99983	25.0008	18.9272	31.0744	7.99983	10.7159		8.05007	14.313	11.4384	17.1876	8.05007	11.7505		7.99983	1.06021	0.888	1.23242	7.99983	1.33948	0	1.33948		7.99983	0.35351	0.18197	0.52505	7.99983	0.80369	0	0.80369		8.05007	0.60103	0.30644	0.89561	8.05007	0.01271		8.05007	0.42278	0.05651	0.78906	8.05007	0.01003		8.00007	0.08305	0.02736
	8.04982	20.5359	14.1779	26.894	8.04982	11.7454		8.09982	11.7842	8.76735	14.801	8.09982	12.7752		8.04982	1.51467	1.11785	1.91148	8.04982	1.46817	0.01453	1.48271		8.04982	0.62461	0.39005	0.85917	8.04982	0.8809	0.01519	0.8961		8.09982	0.19193	0.02971	0.35414	8.09982	0.08821		8.09982	1.72786	0.49412	2.9616	8.09982	0.06964		8.04982	0.50165	0.04245
	8.09984	34.5524	21.5414	47.5634	8.09984	12.7755		8.14983	13.1484	9.28372	17.0131	8.14983	13.8053		8.09984	1.27211	0.77069	1.77354	8.09984	1.59694	0.10218	1.69912		8.09984	0.79041	0.35385	1.22698	8.09984	0.95816	0.10683	1.06499		8.14983	0.35002	0	0.72769	8.14983	0.34106		8.14983	2.40694	0.13982	4.67405	8.14983	0.26926		8.09984	0.47538	0.01022
	8.14995	34.2618	24.219	44.3046	8.14995	13.8077		8.19999	17.6809	12.9079	22.454	8.19999	14.8383		8.14995	2.22746	1.43272	3.02219	8.14995	1.72596	0.39568	2.12165		8.14995	1.31935	0.78077	1.85793	8.14995	1.03558	0.41367	1.44925		8.19999	0.83244	0.39764	1.26723	8.19999	2.59311		8.19999	0.22337	-0.02234	0.46908	8.19999	2.04719		8.14999	0.1576	0.03786
	8.20016	25.8367	19.5646	32.1087	8.20016	14.8418		8.25016	19.4782	13.833	25.1235	8.25016	15.8716		8.20016	6.28248	5.3898	7.17517	8.20016	1.85523	3.01358	4.86881		8.20016	5.10257	4.1092	6.09595	8.20016	1.11314	3.15056	4.2637		8.25016	3.34958	1.96491	4.73425	8.25016	3.20735		8.25016	4.48106	3.7428	5.21932	8.25016	2.53212		8.20016	3.34962	2.19208
	8.24992	29.5093	21.6408	37.3779	8.24992	15.8666		8.29992	19.9369	14.6174	25.2564	8.29992	16.8964		8.24992	6.31431	5.05788	7.57074	8.24992	1.98333	3.70914	5.69247		8.24992	5.86743	5.09303	6.64183	8.24992	1.19	3.87774	5.06774		8.29992	3.79647	2.73242	4.86052	8.29992	4.46252		8.29992	2.89426	1.61378	4.17474	8.29992	3.52304		8.24992	4.12081	2.85103
	8.29999	36.1847	28.5079	43.8614	8.29999	16.8979		8.34999	19.048	14.1135	23.9824	8.34999	17.9277		8.29999	8.49276	7.19425	9.79127	8.29999	2.11224	5.16975	7.28199		8.29999	6.7995	5.54555	8.05345	8.29999	1.26734	5.40474	6.67208		8.34999	3.53587	2.67407	4.39768	8.34999	5.58584		8.34999	2.1093	1.04127	3.17734	8.34999	4.40987		8.29999	6.14095	4.83709
	8.35	29.0529	20.783	37.3229	8.35	17.9278		8.4	21.5358	16.0594	27.0121	8.4	18.9576		8.35	10.2476	8.58813	11.907	8.35	2.24098	6.46797	8.70895		8.35	8.81626	7.46232	10.1702	8.35	1.34459	6.76197	8.10656		8.4	5.43044	3.00034	7.86054	8.4	6.40932		8.4	9.47665	4.14693	14.8064	8.4	5.05999		8.35	9.84322	7.29375
	8.39984	30.4451	24.0839	36.8063	8.39984	18.9544		8.44984	20.755	15.6256	25.8843	8.44984	19.9841		8.39984	10.6409	7.90473	13.3771	8.39984	2.36929	7.41899	9.78828		8.39984	9.63997	7.80097	11.479	8.39984	1.42158	7.75621	9.17779		8.44984	7.87481	5.60186	10.1478	8.44984	7.54748		8.44984	3.0273	2.07504	3.97956	8.44984	5.95854		8.39984	11.5451	8.82899
	8.44989	28.2811	21.5035	35.0587	8.44989	19.9852		8.49989	22.451	17.7058	27.1963	8.49989	21.0149		8.44989	11.2629	9.86246	12.6634	8.44989	2.49814	8.74097	11.2391		8.44989	9.96867	8.43149	11.5059	8.44989	1.49889	9.13829	10.6372		8.49989	7.295	5.53653	9.05348	8.49989	8.96547		8.49989	4.73128	2.86346	6.5991	8.49989	7.078		8.44989	10.6807	9.14821
	8.5001	22.5453	16.9689	28.1218	8.5001	21.0193		8.5501	21.2683	15.6805	26.8561	8.5501	22.0491		8.5001	12.8544	10.8485	14.8603	8.5001	2.62741	10.3866	13.014		8.5001	10.8544	8.78533	12.9234	8.5001	1.57645	10.8588	12.4352		8.5501	9.25635	6.65798	11.8547	8.5501	10.112		8.5501	7.05206	2.51688	11.5872	8.5501	7.9832		8.5001	10.5068	7.3781
	8.55016	32.3549	24.1373	40.5725	8.55016	22.0502		8.60016	22.779	16.4848	29.0733	8.60016	23.08		8.55016	15.3794	12.759	17.9998	8.55016	2.75628	11.7113	14.4675		8.55016	13.6773	11.7146	15.6401	8.55016	1.65377	12.2436	13.8974		8.60016	10.9359	8.28615	13.5857	8.60016	11.9112		8.60016	9.21005	4.15887	14.2612	8.60016	9.40357		8.55016	11.927	9.47324
	8.59977	30.5816	23.6037	37.5596	8.59977	23.0721		8.64977	22.286	16.1057	28.4663	8.64977	24.1019		8.59977	17.2855	14.3008	20.2702	8.59977	2.88401	13.7789	16.6629		8.59977	15.0781	11.9712	18.185	8.59977	1.73041	14.4052	16.1356		8.64977	12.5763	10.5518	14.6008	8.64977	13.3306		8.64977	7.80105	5.36305	10.2391	8.64977	10.5241		8.59977	10.6518	7.76956
	8.65015	27.8591	23.409	32.3092	8.65015	24.1096		8.70015	31.0021	24.0983	37.906	8.70015	25.3141		8.65015	18.8381	15.8093	21.8668	8.65015	3.0137	15.4495	18.4632		8.65015	15.9789	12.9477	19.01	8.65015	1.80822	16.1517	17.9599		8.70015	12.0497	10.0369	14.0625	8.70015	14.6937		8.70015	8.94879	6.27384	11.6237	8.70015	11.6003		8.65015	12.7392	9.73049
	8.69974	33.6385	27.5124	39.7645	8.69974	25.301		8.74973	29.8964	24.5111	35.2817	8.74973	26.8957		8.69974	19.129	15.6547	22.6034	8.69974	3.16263	16.9988	20.1614		8.69974	18.6305	15.8094	21.4516	8.69974	1.89758	17.7715	19.6691		8.74973	16.4931	13.6706	19.3155	8.74973	16.9114		8.74973	10.5664	6.92565	14.2071	8.74973	13.3511		8.69974	13.7587	11.4787
	8.75032	35.7415	31.052	40.431	8.75032	26.9142		8.80032	28.0809	22.3945	33.7673	8.80032	28.5089		8.75032	23.9114	20.8264	26.9965	8.75032	3.36428	19.6102	22.9745		8.75032	22.2062	18.2177	26.1947	8.75032	2.01857	20.5016	22.5201		8.80032	13.9188	11.3213	16.5163	8.80032	18.3837		8.80032	11.2003	8.78305	13.6176	8.80032	14.5135		8.75032	14.0232	10.6009
	8.79984	38.6105	31.448	45.773	8.79984	28.4937		8.84984	28.815	22.7388	34.8912	8.84984	30.0884		8.79984	23.7738	19.6998	27.8477	8.79984	3.56172	21.2788	24.8405		8.79984	22.1136	18.031	26.1961	8.79984	2.13703	22.246	24.383		8.84984	16.4566	13.2681	19.645	8.84984	19.7542		8.84984	9.32781	6.69835	11.9573	8.84984	15.5954		8.79984	15.9268	12.2119
	8.84979	42.7515	36.6363	48.8666	8.84979	30.0867		8.89979	35.9259	29.7683	42.0834	8.89979	31.6813		8.84979	27.868	23.5683	32.1677	8.84979	3.76083	22.8709	26.6317		8.84979	23.4413	19.697	27.1855	8.84979	2.2565	23.9105	26.167		8.89979	16.2171	12.8503	19.5839	8.89979	20.8089		8.89979	11.3456	6.06116	16.63	8.89979	16.428		8.84979	16.7306	12.7604
	8.90035	45.8208	35.1191	56.5225	8.90035	31.6993		8.95035	35.6393	30.7863	40.4923	8.95035	33.294		8.90035	28.6149	24.089	33.1407	8.90035	3.96242	24.1214	28.0838		8.90035	26.462	22.2643	30.6596	8.90035	2.37745	25.2178	27.5953		8.95035	18.4752	13.0116	23.9389	8.95035	23.1023		8.95035	16.063	12.8047	19.3212	8.95035	18.2387		8.90035	18.5116	15.1788
	8.94994	44.1351	35.1475	53.1227	8.94994	33.2808		8.99994	34.1961	26.0181	42.374	8.99994	34.8755		8.94994	31.5424	26.882	36.2029	8.94994	4.16011	26.7265	30.8866		8.94994	28.435	23.9205	32.9494	8.94994	2.49606	27.9414	30.4374		8.99994	20.6781	15.3964	25.9598	8.99994	25.8424		8.99994	9.25104	5.12611	13.376	8.99994	20.4019		8.94994	22.78	19.0876
	8.99993	40.9112	33.9859	47.8365	8.99993	34.8754		9.04993	38.7122	29.5978	47.8266	9.04993	36.4701		8.99993	34.2155	29.3719	39.0591	8.99993	4.35942	29.9224	34.2819		8.99993	30.4198	25.7447	35.0949	8.99993	2.61565	31.2826	33.8982		9.04993	24.2685	19.2295	29.3075	9.04993	27.3586		9.04993	17.9659	14.2673	21.6645	9.04993	21.5989		8.99993	26.8474	19.5809
	9.04999	46.7204	39.1083	54.3325	9.04999	36.472		9.09999	42.2804	33.9287	50.632	9.09999	38.0666		9.04999	37.1957	32.3305	42.0609	9.04999	4.559	31.6798	36.2388		9.04999	33.3493	26.855	39.8436	9.04999	2.7354	33.1198	35.8552		9.09999	23.1135	17.141	29.0859	9.09999	29.9437		9.09999	22.977	13.5767	32.3773	9.09999	23.6398		9.04999	29.949	23.2367
	9.10001	44.0514	37.1816	50.9212	9.10001	38.0671		9.15001	39.2698	31.2539	47.2856	9.15001	39.6618		9.10001	41.4126	35.13	47.6953	9.10001	4.75839	34.6725	39.4309		9.10001	37.3996	32.1405	42.6586	9.10001	2.85503	36.2485	39.1035		9.15001	29.4632	23.5042	35.4222	9.15001	32.4527		9.15001	25.9303	20.0852	31.7755	9.15001	25.6205		9.10001	34.4662	25.0673
	9.14997	47.5809	39.0615	56.1002	9.14997	39.6605		9.19997	38.2788	30.8307	45.727	9.19997	41.2552		9.14997	44.2023	37.132	51.2726	9.14997	4.95757	37.5742	42.5318		9.14997	41.533	36.9437	46.1224	9.14997	2.97454	39.2821	42.2567		9.19997	28.0467	22.5315	33.5619	9.19997	35.6109		9.19997	24.4714	19.8839	29.0589	9.19997	28.1138		9.14997	42.1727	35.2821
	9.20007	35.0484	28.9387	41.158	9.20007	41.2584		9.25007	44.392	34.1912	54.5929	9.25007	42.8531		9.20007	46.6064	39.1023	54.1105	9.20007	5.1573	41.2393	46.3967		9.20007	42.1016	36.8075	47.3957	9.20007	3.09438	43.1139	46.2082		9.25007	31.3764	24.2877	38.4652	9.25007	39.0284		9.25007	24.5396	17.8851	31.1941	9.25007	30.8119		9.20007	37.399	32.491
	9.24968	46.1066	35.9528	56.2605	9.24968	42.8407		9.29968	42.5856	34.7311	50.4402	9.29968	46.7406		9.24968	50.0735	42.181	57.9661	9.24968	5.35509	45.1612	50.5163		9.24968	48.1895	42.7901	53.589	9.24968	3.21306	47.214	50.4271		9.29968	39.9853	32.6067	47.364	9.29968	42.3801		9.29968	27.8913	22.0736	33.7091	9.29968	33.458		9.24968	35.1555	31.0489
	9.29994	42.1506	31.6421	52.6591	9.29994	46.7637		9.34994	48.254	41.9487	54.5593	9.34994	51.2782		9.29994	54.0904	46.9983	61.1825	9.29994	5.84546	49.1068	54.9522		9.29994	51.2069	45.3058	57.108	9.29994	3.50728	51.3389	54.8462		9.34994	43.4774	35.5777	51.377	9.34994	48.272		9.34994	32.7987	26.9376	38.6599	9.34994	38.1095		9.29994	38.8481	34.1756
	9.35	53.0619	44.6795	61.4444	9.35	51.2837		9.4	50.6326	43.267	57.9981	9.4	55.7982		9.35	62.8103	54.9903	70.6304	9.35	6.41046	55.9021	62.3126		9.35	60.0793	52.7876	67.3711	9.35	3.84628	58.4431	62.2894		9.4	49.2051	39.4201	58.9902	9.4	51.8257		9.4	39.1615	31.516	46.8071	9.4	40.915		9.35	39.1584	30.1121
	9.40018	56.2171	44.5877	67.8465	9.40018	55.8139		9.45017	59.1723	47.7486	70.596	9.45017	60.3284		9.40018	65.0614	56.1525	73.9703	9.40018	6.97674	60.0047	66.9814		9.40018	64.3893	54.779	73.9996	9.40018	4.18605	62.7322	66.9182		9.45017	47.1669	37.9231	56.4107	9.45017	53.5973		9.45017	37.3372	28.1948	46.4797	9.45017	42.3137		9.40018	38.8477	31.6699
	9.4497	53.2853	43.3825	63.188	9.4497	60.2851		9.49969	61.236	50.1618	72.3101	9.49969	64.7996		9.4497	69.0577	60.0835	78.0318	9.4497	7.53564	62.0202	69.5558		9.4497	70.5788	61.6666	79.4909	9.4497	4.52138	64.8393	69.3607		9.49969	58.1189	45.5932	70.6445	9.49969	52.4423		9.49969	37.7434	31.0322	44.4545	9.49969	41.4018		9.4497	44.9635	37.8126
	9.50012	69.7893	57.8759	81.7026	9.50012	64.8384		9.55012	59.0405	50.6062	67.4748	9.55012	69.3529		9.50012	74.7615	65.7146	83.8085	9.50012	8.1048	60.7344	68.8392		9.50012	68.9424	59.7989	78.0859	9.50012	4.86288	63.4951	68.3579		9.55012	49.3929	40.8449	57.941	9.55012	53.6782		9.55012	40.449	26.6367	54.2613	9.55012	42.3775		9.50012	48.5101	37.629
	9.54982	62.8054	52.8642	72.7466	9.54982	69.3254		9.59982	77.1639	66.269	88.0588	9.59982	73.8399		9.54982	72.9351	64.8642	81.0059	9.54982	8.66568	62.1446	70.8103		9.54982	71.6007	62.1814	81.0201	9.54982	5.19941	64.9694	70.1688		9.59982	54.9037	43.8874	65.9201	9.59982	53.8669		9.59982	43.0895	29.6999	56.4792	9.59982	42.5265		9.54982	48.9523	39.8678
	9.60015	78.7574	63.7013	93.8136	9.60015	73.8697		9.65015	68.1775	54.3495	82.0055	9.65015	78.3842		9.60015	75.4201	66.9014	83.9388	9.60015	9.23372	62.3773	71.6111		9.60015	77.7571	65.1579	90.3564	9.60015	5.54023	65.2127	70.7529		9.65015	60.2597	48.7724	71.7469	9.65015	56.3226		9.65015	55.8462	42.9725	68.72	9.65015	44.4652		9.60015	50.3527	42.1432
	9.64994	64.6633	52.3611	76.9655	9.64994	78.365		9.69994	63.9508	52.7427	75.1589	9.69994	81.5796		9.64994	79.6609	69.6154	89.7065	9.64994	9.79563	65.197	74.9926		9.64994	76.9441	66.7212	87.1671	9.64994	5.87738	68.1605	74.0379		9.69994	66.7583	52.5875	80.9292	9.69994	61.6453		9.69994	53.9213	42.6636	65.179	9.69994	48.6673		9.64994	56.7122	44.3142
	9.70019	79.3572	62.1339	96.5805	9.70019	81.5853		9.75019	73.2069	55.2719	91.1418	9.75019	82.7175		9.70019	82.1787	71.6193	92.738	9.70019	10.1982	71.4233	81.6215		9.70019	81.6269	69.2609	93.9929	9.70019	6.11889	74.6698	80.7887		9.75019	66.0322	55.3536	76.7108	9.75019	63.8122		9.75019	62.3762	47.0205	77.7319	9.75019	50.3781		9.70019	55.8586	43.7826
	9.74975	79.6591	69.8904	89.4278	9.74975	82.7075		9.79975	81.4356	67.8237	95.0476	9.79975	83.8398		9.74975	89.9243	77.5358	102.313	9.74975	10.3384	73.9068	84.2453		9.74975	89.7421	78.9301	100.554	9.74975	6.20307	77.2662	83.4693		9.79975	72.6931	58.4445	86.9416	9.79975	62.3197		9.79975	64.6797	52.1707	77.1887	9.79975	49.1998		9.74975	63.1562	47.0999
	9.79988	65.9444	53.106	78.7828	9.79988	83.8427		9.84988	71.1549	56.1078	86.2021	9.84988	84.975		9.79988	81.5969	68.0477	95.1461	9.79988	10.4803	72.1655	82.6459		9.79988	86.0258	75.5441	96.5074	9.79988	6.2882	75.4458	81.734		9.84988	73.2873	59.6021	86.9725	9.84988	65.8775		9.84988	52.8219	36.8193	68.8245	9.84988	52.0086		9.79988	61.8871	49.2492
	9.85035	58.1319	42.8047	73.459	9.85035	84.9856		9.90035	68.2485	58.7282	77.7687	9.90035	86.5536		9.85035	79.487	68.5228	90.4512	9.85035	10.6232	76.3445	86.9677		9.85035	91.4657	79.0678	103.864	9.85035	6.37392	79.8147	86.1886		9.90035	72.1979	55.1024	89.2933	9.90035	72.4523		9.90035	60.5766	46.0336	75.1195	9.90035	57.1992		9.85035	75.6781	62.0441
	9.89985	72.6889	55.9597	89.418	9.89985	86.5136		9.94985	70.8624	60.4236	81.3011	9.94985	90.5433		9.89985	88.5144	74.8598	102.169	9.89985	10.8142	83.8133	94.6275		9.89985	96.4616	83.8804	109.043	9.89985	6.48852	87.623	94.1115		9.94985	79.7674	66.3822	93.1526	9.94985	72.7169		9.94985	65.0364	38.6843	91.3885	9.94985	57.4081		9.89985	81.5428	65.8192
	9.94992	90.9411	73.716	108.166	9.94992	90.5485		9.99992	86.8735	71.5388	102.208	9.99992	94.5782		9.94992	93.5054	79.1301	107.881	9.94992	11.3186	84.1965	95.5151		9.94992	92.2682	80.637	103.899	9.94992	6.79114	88.0236	94.8148		9.99992	83.4547	66.4929	100.416	9.99992	77.0947		9.99992	83.793	59.2066	108.379	9.99992	60.8642		9.94992	84.1555	68.4043
	9.99988	74.1587	53.1582	95.1592	9.99988	94.5754		10.0499	92.3503	77.9531	106.747	10.0499	98.6051		9.99988	96.3201	84.4222	108.218	9.99988	11.8219	89.2616	101.084		9.99988	93.7695	79.8724	107.667	9.99988	7.09315	93.319	100.412		10.0499	85.1876	66.0588	104.317	10.0499	81.9067		10.0499	84.7306	69.6839	99.7773	10.0499	64.6632		9.99988	88.6622	71.4134
[truncated: 63 more columns]
